# Supplementary material for: Macrophage secretory IL-1β promotes docetaxel resistance in head and neck squamous carcinoma via SOD2/CAT-ICAM1 signaling
Source: JCI Insight. 2022 Dec 8;7(23):e157285. doi: 10.1172/jci.insight.157285 (PMC9746909; doi:10.1172/jci.insight.157285)
Supplement: Supplemental table 5 [file jciinsight-7-157285-s176.xlsx]

## Sheet: Table S1_OECM-1_THP-1
Supplemental Table 1. The comparative proteomes of OECM-1 between THP-1-derived CM treatment and the control
UniPort	Protein name	Gene name	Sum PEP Score	Coverage [%]	# Unique	MW [kDa]	calc. pI	Abundance Ratio: (THP-1) / (Ctl.)	Abundance Ratio Adj. P-Value: (THP-1) / (Ctl.)
P13796	Plastin-2	LCP1	53.246	12	1	70.2	5.43	100	2.16784e-16
P01584	Interleukin-1 beta	IL1B	42.423	32	7	30.7	4.83	100	2.16784e-16
Q9UJM3	ERBB receptor feedback inhibitor 1	ERRFI1	37.752	29	7	50.5	8.1	100	2.16784e-16
Q9UN19	Dual adapter for phosphotyrosine and 3-phosphotyrosine and 3-phosphoinositide	DAPP1	35.474	39	9	32.2	7.8	100	2.16784e-16
Q6P582	Mitotic-spindle organizing protein 2A	MZT2A	35.215	46	1	16.2	9.64	100	2.16784e-16
Q9H6Z9	Prolyl hydroxylase EGLN3	EGLN3	31.299	24	2	27.2	7.64	100	2.16784e-16
Q15173	Serine/threonine-protein phosphatase 2A 56 kDa regulatory subunit beta isoform	PPP2R5B	26.705	11	3	57.4	6.71	100	2.16784e-16
P18510	Interleukin-1 receptor antagonist protein	IL1RN	21.665	31	4	20	6.19	100	2.16784e-16
Q9NZC4	ETS homologous factor	EHF	21.229	23	4	34.9	7.3	100	2.16784e-16
P22612	cAMP-dependent protein kinase catalytic subunit gamma	PRKACG	19.967	15	1	40.4	8.59	100	2.16784e-16
Q693B1	BTB/POZ domain-containing protein KCTD11	KCTD11	19.952	25	4	25.9	6.68	100	2.16784e-16
O14782	Kinesin-like protein KIF3C	KIF3C	19.903	11	1	89.4	8.22	100	2.16784e-16
Q16877	6-phosphofructo-2-kinase/fructose-2,6-bisphosphatase 4	PFKFB4	19.782	9	1	54	6.62	100	2.16784e-16
Q96AZ6	Interferon-stimulated gene 20 kDa protein	ISG20	19.369	28	4	20.4	8.92	100	2.16784e-16
Q16659	Mitogen-activated protein kinase 6	MAPK6	18.542	6	2	82.6	5.03	100	2.16784e-16
O15021	Microtubule-associated serine/threonine-protein kinase 4	MAST4	18.004	3	5	283.9	8.62	100	2.16784e-16
P38936	Cyclin-dependent kinase inhibitor 1	CDKN1A	17.335	32	4	18.1	8.37	100	2.16784e-16
P17693	HLA class I histocompatibility antigen, alpha chain G	HLA-G	15.15	14	1	38.2	5.69	100	2.16784e-16
Q8N3C7	CAP-Gly domain-containing linker protein 4	CLIP4	14.882	7	3	76.3	8.7	100	2.16784e-16
Q96RQ9	L-amino-acid oxidase	IL4I1	12.593	7	3	62.8	8.68	100	2.16784e-16
P24001	Interleukin-32	IL32	11.304	13	2	26.7	5.26	100	2.16784e-16
Q86UA6	RPA-interacting protein	RPAIN	11.207	15	2	24.8	4.87	100	2.16784e-16
P35754	Glutaredoxin-1	GLRX	11.04	24	3	11.8	8.09	100	2.16784e-16
Q13541	Eukaryotic translation initiation factor 4E-binding protein 1	EIF4EBP1	10.448	33	2	12.6	5.48	100	2.16784e-16
Q9NX09	DNA damage-inducible transcript 4 protein	DDIT4	10.151	12	2	25.4	4.98	100	2.16784e-16
P35318	Pro-adrenomedullin	ADM	10.143	26	4	20.4	10.84	100	2.16784e-16
P24821	Tenascin	TNC	10.028	2	3	240.7	4.89	100	2.16784e-16
O76061	Stanniocalcin-2	STC2	9.125	13	2	33.2	7.3	100	2.16784e-16
P51993	4-galactosyl-N-acetylglucosaminide 3-alpha-L-fucosyltransferase FUT6	FUT6	9.12	9	3	41.8	8.68	100	2.16784e-16
P55198	Protein AF-17	MLLT6	7.482	3	2	112	8.62	100	2.16784e-16
Q01954	Zinc finger protein basonuclin-1	BNC1	7.003	3	2	110.9	7.36	100	2.16784e-16
A0A087WTH1	Transmembrane protein 265	TMEM265	6.908	17	1	11.8	7.68	100	2.16784e-16
Q9NPH0	Lysophosphatidic acid phosphatase type 6	ACP6	6.848	11	2	48.9	6.47	100	2.16784e-16
P34810	Macrosialin	CD68	6.738	6	1	37.4	8.87	100	2.16784e-16
Q16690	Dual specificity protein phosphatase 5	DUSP5	6.683	6	2	42	8.35	100	2.16784e-16
Q6BCY4	NADH-cytochrome b5 reductase 2	CYB5R2	6.668	15	3	31.4	8.5	100	2.16784e-16
Q9NZH8	Interleukin-36 gamma	IL36G	6.627	18	2	18.7	5.14	100	2.16784e-16
P26012	Integrin beta-8	ITGB8	6.436	3	2	85.6	7.25	100	2.16784e-16
Q96DR4	StAR-related lipid transfer protein 4	STARD4	6.032	19	2	23.5	5.3	100	2.16784e-16
Q9H093	NUAK family SNF1-like kinase 2	NUAK2	5.801	4	2	69.6	8.87	100	2.16784e-16
Q96PP9	Guanylate-binding protein 4	GBP4	5.678	3	1	73.1	6.02	100	2.16784e-16
P11169	Solute carrier family 2, facilitated glucose transporter member 3	SLC2A3	5.438	6	2	53.9	7.2	100	2.16784e-16
P10145	Interleukin-8	CXCL8	5.085	16	1	11.1	8.84	100	2.16784e-16
Q14213	Interleukin-27 subunit beta	EBI3	4.856	5	1	25.4	9.25	100	2.16784e-16
Q9HAJ7	Histone deacetylase complex subunit SAP30L	SAP30L	4.852	16	2	20.9	9.36	100	2.16784e-16
Q96B49	Mitochondrial import receptor subunit TOM6 homolog	TOMM6	4.391	39	1	8	4.89	100	2.16784e-16
Q9UEE5	Serine/threonine-protein kinase 17A	STK17A	4.131	6	1	46.5	5.15	100	2.16784e-16
O43310	CBP80/20-dependent translation initiation factor	CTIF	4.131	4	2	67.5	6.54	100	2.16784e-16
Q96AY2	Crossover junction endonuclease EME1	EME1	4.085	4	2	63.2	7.05	100	2.16784e-16
P05164	Myeloperoxidase	MPO	3.975	2	1	83.8	8.97	100	2.16784e-16
O14791	Apolipoprotein L1	APOL1	3.894	4	1	43.9	5.81	100	2.16784e-16
Q9H992	E3 ubiquitin-protein ligase MARCHF7	MARCHF7	3.799	2	1	78	6.77	100	2.16784e-16
Q8TAC2	Josephin-2	JOSD2	3.668	6	1	20.7	7.42	100	2.16784e-16
B9A064	Immunoglobulin lambda-like polypeptide 5	IGLL5	3.666	7	1	23	8.84	100	2.16784e-16
Q53R41	FAST kinase domain-containing protein 1, mitochondrial	FASTKD1	3.656	2	1	97.3	7.74	100	2.16784e-16
Q9H211	DNA replication factor Cdt1	CDT1	3.565	3	1	60.4	9.77	100	2.16784e-16
P20160	Azurocidin	AZU1	3.54	4	1	26.9	9.5	100	2.16784e-16
B7ZBB8	Protein phosphatase 1 regulatory subunit 3G	PPP1R3G	3.477	4	1	38	4.93	100	2.16784e-16
P80303	Nucleobindin-2	NUCB2	3.454	5	1	50.2	5.12	100	2.16784e-16
P49019	Hydroxycarboxylic acid receptor 3	HCAR3	3.429	3	1	44.4	8.78	100	2.16784e-16
O94988	Protein FAM13A	FAM13A	3.375	2	1	116.9	6.48	100	2.16784e-16
Q92597	Protein NDRG1	NDRG1	564.159	55	13	42.8	5.82	50.381	2.16784e-16
P35354	Prostaglandin G/H synthase 2	PTGS2	265.041	60	30	69	7.39	32.83	2.16784e-16
P00749	Urokinase-type plasminogen activator	PLAU	228.132	67	22	48.5	8.41	31.915	2.16784e-16
P28300	Protein-lysine 6-oxidase	LOX	113.701	61	15	46.9	8.09	28.563	3.71723e-13
Q03405	Urokinase plasminogen activator surface receptor	PLAUR	168.205	50	11	37	6.65	26.037	2.16784e-16
P58335	Anthrax toxin receptor 2	ANTXR2	73.522	34	15	53.6	7.46	24.147	2.91431e-13
Q13751	Laminin subunit beta-3	LAMB3	827.137	75	71	129.5	7.21	22.828	2.16784e-16
Q9BY76	Angiopoietin-related protein 4	ANGPTL4	99.79	49	14	45.2	8.85	21.837	2.29896e-13
Q13753	Laminin subunit gamma-2	LAMC2	837.944	68	75	130.9	6.19	21.835	2.16784e-16
Q12983	BCL2/adenovirus E1B 19 kDa protein-interacting protein 3	BNIP3	19.833	14	3	27.8	7.17	18.843	2.29157e-06
O14503	Class E basic helix-loop-helix protein 40	BHLHE40	34.835	31	9	45.5	8.1	18.663	3.79582e-06
P52823	Stanniocalcin-1	STC1	97.767	50	11	27.6	7.99	17.501	3.03879e-09
Q9BW72	HIG1 domain family member 2A, mitochondrial	HIGD2A	26.491	54	3	11.5	10.2	16.978	1.5981e-06
P05362	Intercellular adhesion molecule 1	ICAM1	254.037	44	26	57.8	7.99	16.588	2.16784e-16
Q8N565	Melanoregulin	MREG	9.382	17	2	24.9	5.73	14.967	0.000235632
Q00653	Nuclear factor NF-kappa-B p100 subunit	NFKB2	262.137	47	31	96.7	6.25	14.336	3.91123e-12
P03973	Antileukoproteinase	SLPI	26.376	52	7	14.3	8.75	14.171	4.3673e-05
P08648	Integrin alpha-5	ITGA5	145.642	26	21	114.5	5.77	14.038	1.06433e-12
P18564	Integrin beta-6	ITGB6	94.117	26	15	85.9	5.55	13.511	3.94569e-13
P09104	Gamma-enolase	ENO2	214.334	68	15	47.2	5.03	12.974	1.19527e-11
P05120	Plasminogen activator inhibitor 2	SERPINB2	81.195	44	15	46.6	5.63	12.346	1.72529e-06
O14753	Putative transcription factor Ovo-like 1	OVOL1	17.944	18	5	30.2	8.7	11.77	0.00162423
P08476	Inhibin beta A chain	INHBA	43.95	29	10	47.4	8.03	11.707	0.000308219
P15407	Fos-related antigen 1	FOSL1	46.164	30	4	29.4	8.02	11.675	0.000291995
P04179	Superoxide dismutase [Mn], mitochondrial	SOD2	292.805	74	19	24.7	8.25	11.668	1.97067e-11
Q8TF65	PDZ domain-containing protein GIPC2	GIPC2	4.397	5	1	34.3	6.46	10.752	7.86191e-05
Q8IVL0	Neuron navigator 3	NAV3	139.304	23	32	255.5	8.76	10.379	3.22165e-05
Q16790	Carbonic anhydrase 9	CA9	21.614	14	5	49.7	4.72	10.328	0.000355563
Q6ZW31	Rho GTPase-activating protein SYDE1	SYDE1	4.555	3	2	79.7	8.43	10.292	0.00296161
P14921	Protein C-ets-1	ETS1	103.579	45	12	50.4	5.19	9.903	6.52277e-06
O60732	Melanoma-associated antigen C1	MAGEC1	8.273	2	1	123.6	4.3	9.729	0.00315586
Q5VYY1	Ankyrin repeat domain-containing protein 22	ANKRD22	4.42	9	2	21.8	8.84	9.431	0.00190691
P49662	Caspase-4	CASP4	217.188	73	28	43.2	6	9.225	3.18891e-09
P53814	Smoothelin	SMTN	166.936	47	32	99	9.07	8.923	3.1377e-07
P17275	Transcription factor jun-B	JUNB	158.579	60	14	35.9	9.22	8.916	1.29334e-08
Q7Z4F1	Low-density lipoprotein receptor-related protein 10	LRP10	15.813	7	3	76.1	5.52	8.815	0.0086492
O14896	Interferon regulatory factor 6	IRF6	94.359	46	17	53.1	5.33	8.675	4.65758e-06
P98172	Ephrin-B1	EFNB1	81.671	55	10	38	8.94	8.526	9.57158e-05
Q15012	Lysosomal-associated transmembrane protein 4A	LAPTM4A	7.285	12	1	26.8	6.49	8.369	0.00691269
P30740	Leukocyte elastase inhibitor	SERPINB1	232.627	64	23	42.7	6.28	8.235	4.02022e-08
P17301	Integrin alpha-2	ITGA2	302.565	42	40	129.2	5.31	7.999	5.55126e-08
O60675	Transcription factor MafK	MAFK	15.614	37	3	17.5	10.1	7.999	0.00528301
Q08629	Testican-1	SPOCK1	16.746	12	5	49.1	6.1	7.735	0.0209243
Q01201	Transcription factor RelB	RELB	38.42	25	9	62.1	6.24	7.685	0.00317025
P15941	Mucin-1	MUC1	9.068	3	3	122	7.47	7.612	0.0201697
P21580	Tumor necrosis factor alpha-induced protein 3	TNFAIP3	134.184	45	27	89.6	8.22	7.577	1.34061e-07
P03956	Interstitial collagenase	MMP1	36.773	22	9	54	6.96	7.374	0.00338404
P09972	Fructose-bisphosphate aldolase C	ALDOC	350.343	84	23	39.4	6.87	7.335	3.77941e-07
Q9Y4C1	Lysine-specific demethylase 3A	KDM3A	234.813	44	43	147.2	8.07	7.096	3.38445e-05
Q9ULX9	Transcription factor MafF	MAFF	28.27	52	6	17.7	9.8	7.04	0.000458161
Q9NP55	BPI fold-containing family A member 1	BPIFA1	25.079	30	5	26.7	5.76	6.993	3.94402e-07
O95379	Tumor necrosis factor alpha-induced protein 8	TNFAIP8	36.92	39	6	23	7.93	6.663	0.000715641
Q96HE7	ERO1-like protein alpha	ERO1A	337.234	69	29	54.4	5.68	6.501	3.2478e-06
Q9Y244	Proteasome maturation protein	POMP	13.423	30	2	15.8	5.11	6.492	0.0197139
Q9ULS5	Transmembrane and coiled-coil domain protein 3	TMCC3	26.753	22	8	53.8	8.54	6.447	0.0107029
Q9BZQ8	Protein Niban 1	NIBAN1	98.235	31	21	103.1	4.78	6.413	0.000691722
Q53S08	Ras-related protein Rab-6D	RAB6D	42.022	18	1	28.2	6.74	6.385	0.0119916
Q9H098	Protein FAM107B	FAM107B	20.677	40	4	15.5	8.29	6.383	0.00666147
Q16651	Prostasin	PRSS8	29.72	20	4	36.4	5.85	6.345	0.00155608
Q96B97	SH3 domain-containing kinase-binding protein 1	SH3KBP1	209.441	52	28	73.1	6.62	6.226	8.89476e-06
O95832	Claudin-1	CLDN1	15.916	19	3	22.7	8.09	6.129	0.00668016
Q99685	Monoglyceride lipase	MGLL	72.742	55	12	33.2	6.99	6.046	0.00176951
O14763	Tumor necrosis factor receptor superfamily member 10B	TNFRSF10B	59.44	32	9	47.8	5.55	6.037	0.0157315
P24385	G1/S-specific cyclin-D1	CCND1	115.719	62	19	33.7	5.02	6.029	0.000332491
Q08623	Pseudouridine-5'-phosphatase	PUDP	10.078	20	3	25.2	5.31	5.961	0.0105573
Q9UJQ4	Sal-like protein 4	SALL4	18.222	8	4	112.2	7.47	5.833	0.0349398
Q5VT79	Annexin A8-like protein 1	ANXA8L1	24.168	22	7	36.9	5.78	5.796	0.00781425
Q15742	NGFI-A-binding protein 2	NAB2	26.304	16	5	56.6	6.96	5.755	0.0118463
Q8N9Z2	Coiled-coil domain-containing protein 71L	CCDC71L	19.452	26	6	26.2	11.71	5.65	0.00831887
P19971	Thymidine phosphorylase	TYMP	83.646	49	17	49.9	5.53	5.632	0.000478708
P31629	Transcription factor HIVEP2	HIVEP2	25.211	5	7	268.9	6.96	5.614	0.0337128
O14613	Cdc42 effector protein 2	CDC42EP2	30.712	48	5	22.5	5.12	5.505	0.0122232
P43490	Nicotinamide phosphoribosyltransferase	NAMPT	330.864	83	40	55.5	7.15	5.488	5.20339e-05
Q16875	6-phosphofructo-2-kinase/fructose-2,6-bisphosphatase 3	PFKFB3	95.05	48	15	59.6	8.21	5.47	0.000358868
O00469	Procollagen-lysine,2-oxoglutarate 5-dioxygenase 2	PLOD2	348.227	52	36	84.6	6.71	5.457	5.67932e-05
P02788	Lactotransferrin	LTF	59.759	25	10	78.1	8.12	5.452	0.0164963
Q96BX8	MOB kinase activator 3A	MOB3A	63.437	51	10	25.4	8.63	5.176	0.00227179
Q99650	Oncostatin-M-specific receptor subunit beta	OSMR	75.088	31	18	110.4	5.82	5.125	0.00355281
Q96CG3	TRAF-interacting protein with FHA domain-containing protein A	TIFA	5.073	11	2	21.4	5.11	5.107	0.119575
O00221	NF-kappa-B inhibitor epsilon	NFKBIE	37.934	23	8	52.8	6.68	5.069	0.0410467
Q9P0U1	Mitochondrial import receptor subunit TOM7 homolog	TOMM7	3.373	31	1	6.2	10.29	5.059	0.0549734
P14209	CD99 antigen	CD99	32.47	15	3	18.8	4.75	5.058	0.00629396
P52789	Hexokinase-2	HK2	413.478	54	46	102.3	6.05	5.049	0.0001794
Q9Y6N5	Sulfide:quinone oxidoreductase, mitochondrial	SQOR	193.481	72	29	49.9	9.11	4.995	0.000238273
P04080	Cystatin-B	CSTB	57.02	70	4	11.1	7.56	4.97	0.000292323
Q86WV6	Stimulator of interferon genes protein	STING1	10.946	21	4	42.2	7.05	4.879	0.0826887
P16144	Integrin beta-4	ITGB4	117.949	20	26	202	6.09	4.869	0.00871359
Q92963	GTP-binding protein Rit1	RIT1	5.138	12	2	25.1	9.1	4.811	0.0871503
Q9NXH8	Torsin-4A	TOR4A	12.254	8	3	46.9	9.94	4.758	0.0269808
Q07002	Cyclin-dependent kinase 18	CDK18	82.968	45	13	54.4	8.66	4.755	0.00583568
Q9NSI8	SAM domain-containing protein SAMSN-1	SAMSN1	17.38	14	3	41.7	5.43	4.697	0.0700359
Q96BW5	Phosphotriesterase-related protein	PTER	14.986	16	5	39	6.52	4.696	0.0567774
P01137	Transforming growth factor beta-1 proprotein	TGFB1	30.432	27	7	44.3	8.53	4.692	0.0486475
Q13641	Trophoblast glycoprotein	TPBG	90.406	30	12	46	6.83	4.678	0.00213082
Q07352	mRNA decay activator protein ZFP36L1	ZFP36L1	76.211	39	15	36.3	7.96	4.672	0.0107144
P21926	CD9 antigen	CD9	24.919	25	4	25.4	7.15	4.67	0.0123316
P80297	Metallothionein-1X	MT1X	11.814	34	3	6.1	7.96	4.669	0.0321318
Q96NY8	Nectin-4	NECTIN4	8.595	5	2	55.4	5.38	4.659	0.0812471
Q6ZV73	FYVE, RhoGEF and PH domain-containing protein 6	FGD6	124.878	30	31	160.7	7.03	4.602	0.0163768
Q9Y5X1	Sorting nexin-9	SNX9	179.909	59	28	66.6	5.58	4.55	0.000423778
P20749	B-cell lymphoma 3 protein	BCL3	39.698	35	10	47.6	8.41	4.539	0.034159
P50452	Serpin B8	SERPINB8	39.197	28	8	42.7	5.57	4.529	0.0405711
O15460	Prolyl 4-hydroxylase subunit alpha-2	P4HA2	162.961	47	22	60.9	5.71	4.502	0.000568551
P05412	Transcription factor AP-1	JUN	47.083	48	7	35.7	8.76	4.5	0.0413946
Q05209	Tyrosine-protein phosphatase non-receptor type 12	PTPN12	273.309	56	36	88.1	5.62	4.498	0.00406308
Q11201	CMP-N-acetylneuraminate-beta-galactosamide-alpha-2,3-sialyltransferase 1	ST3GAL1	46.336	34	9	39.1	9.09	4.421	0.0533359
Q86W92	Liprin-beta-1	PPFIBP1	187.812	45	38	114	5.55	4.408	0.00415487
Q9Y2H0	Disks large-associated protein 4	DLGAP4	45.398	13	11	107.9	7.08	4.396	0.0144441
O14867	Transcription regulator protein BACH1	BACH1	51.825	26	16	81.9	5.05	4.344	0.0682359
P15153	Ras-related C3 botulinum toxin substrate 2	RAC2	55.843	56	5	21.4	7.61	4.295	0.00592762
P13674	Prolyl 4-hydroxylase subunit alpha-1	P4HA1	350.163	57	33	61	6.01	4.261	0.00167575
Q9UBN6	Tumor necrosis factor receptor superfamily member 10D	TNFRSF10D	91.236	45	10	41.8	6.54	4.254	0.0229006
Q8IVF7	Formin-like protein 3	FMNL3	24.3	6	1	117.1	6.65	4.238	0.138256
Q9Y2T3	Guanine deaminase	GDA	155.289	62	21	51	5.68	4.233	0.00662976
Q5EG05	Caspase recruitment domain-containing protein 16	CARD16	5.777	9	1	22.6	8.44	4.233	0.139404
Q96BD0	Solute carrier organic anion transporter family member 4A1	SLCO4A1	18.992	7	4	77.1	7.83	4.188	0.00822216
P01583	Interleukin-1 alpha	IL1A	48.485	42	7	30.6	5.2	4.156	0.109068
P30408	Transmembrane 4 L6 family member 1	TM4SF1	3.594	4	1	21.6	4.98	4.146	0.147523
Q24JP5	Transmembrane protein 132A	TMEM132A	38.074	13	9	110	5.62	4.125	0.0804569
Q70EK8	Inactive ubiquitin carboxyl-terminal hydrolase 53	USP53	28.126	9	8	120.7	7.59	4.125	0.0790329
Q00537	Cyclin-dependent kinase 17	CDK17	60.994	34	10	59.5	9.03	4.1	0.0391327
P00558	Phosphoglycerate kinase 1	PGK1	937.481	93	44	44.6	8.1	4.087	0.00276388
Q9Y3A0	Ubiquinone biosynthesis protein COQ4 homolog, mitochondrial	COQ4	6.943	9	2	29.6	9.17	4.019	0.198169
O00560	Syntenin-1	SDCBP	172.285	59	14	32.4	7.53	4.004	0.00438219
P59665	Neutrophil defensin 1	DEFA1	3.493	10	1	10.2	6.99	3.999	0.0961765
Q01432	AMP deaminase 3	AMPD3	71.645	29	17	88.8	6.98	3.996	0.016034
Q13873	Bone morphogenetic protein receptor type-2	BMPR2	9.107	4	3	115.1	6.2	3.936	0.131405
Q96MF6	Coenzyme Q-binding protein COQ10 homolog A, mitochondrial	COQ10A	3.784	4	1	27.7	9.76	3.907	0.144512
Q17RY0	Cytoplasmic polyadenylation element-binding protein 4	CPEB4	45.026	21	10	80.1	7.18	3.902	0.090719
Q8WU68	Splicing factor U2AF 26 kDa subunit	U2AF1L4	33.895	25	1	25.7	7.15	3.898	0.146308
Q14451	Growth factor receptor-bound protein 7	GRB7	59.305	33	14	59.6	8.5	3.896	0.0391327
Q8IUC6	TIR domain-containing adapter molecule 1	TICAM1	17.964	11	5	76.4	5.41	3.886	0.0397202
P01033	Metalloproteinase inhibitor 1	TIMP1	35.123	50	6	23.2	8.1	3.859	0.0923625
A0AVT1	Ubiquitin-like modifier-activating enzyme 6	UBA6	406.475	63	55	117.9	6.14	3.853	0.00537498
Q96C19	EF-hand domain-containing protein D2	EFHD2	222.366	79	22	26.7	5.2	3.853	0.00537498
P48436	Transcription factor SOX-9	SOX9	18.581	13	5	56.1	6.81	3.82	0.0906494
Q8WUI4	Histone deacetylase 7	HDAC7	33.363	15	11	102.9	7.58	3.815	0.14919
P12277	Creatine kinase B-type	CKB	361.324	75	22	42.6	5.59	3.811	0.00639041
Q86WH2	Ras association domain-containing protein 3	RASSF3	5.446	8	2	27.5	7.44	3.797	0.133022
Q9NPR2	Semaphorin-4B	SEMA4B	37.048	17	11	92.7	7.05	3.789	0.127692
Q8WVX3	Uncharacterized protein C4orf3	C4orf3	5.686	24	1	7.6	5.29	3.788	0.206374
Q9H4B6	Protein salvador homolog 1	SAV1	55.867	43	12	44.6	9.09	3.774	0.156472
P30511	HLA class I histocompatibility antigen, alpha chain F	HLA-F	48.902	18	3	39	5.57	3.76	0.102964
Q9UL01	Dermatan-sulfate epimerase	DSE	19.014	8	6	109.7	8.09	3.755	0.0936483
Q96BW1	Uracil phosphoribosyltransferase homolog	UPRT	17.481	20	4	33.8	6.04	3.747	0.240922
Q01664	Transcription factor AP-4	TFAP4	11.747	10	2	38.7	5.87	3.743	0.258936
Q9NZM3	Intersectin-2	ITSN2	112.247	20	24	193.3	8.12	3.704	0.0279215
P08133	Annexin A6	ANXA6	7.785	4	2	75.8	5.6	3.699	0.00909522
P13164	Interferon-induced transmembrane protein 1	IFITM1	43.18	30	1	14	7.93	3.693	0.0512767
Q00587	Cdc42 effector protein 1	CDC42EP1	65.908	48	12	40.3	7.15	3.674	0.130905
Q494U1	Pleckstrin homology domain-containing family N member 1	PLEKHN1	13.177	7	3	66.4	8.79	3.669	0.190117
Q96RD7	Pannexin-1	PANX1	49.643	31	9	48	6.01	3.659	0.179937
O76054	SEC14-like protein 2	SEC14L2	51.864	35	9	46.1	7.84	3.658	0.051112
Q9H8Y5	Ankyrin repeat and zinc finger domain-containing protein 1	ANKZF1	162.18	47	26	80.9	8.41	3.647	0.0281776
Q8IWE4	DCN1-like protein 3	DCUN1D3	33.168	29	7	34.3	5.12	3.647	0.127689
Q9NZR1	Tropomodulin-2	TMOD2	5.331	9	1	39.6	5.27	3.632	0.271092
Q96NY7	Chloride intracellular channel protein 6	CLIC6	17.93	7	3	73	4.37	3.627	0.130905
O75460	Serine/threonine-protein kinase/endoribonuclease IRE1	ERN1	5.019	3	2	109.7	6.42	3.618	0.204782
Q9NPJ8	NTF2-related export protein 2	NXT2	13.556	26	1	16.2	5.48	3.596	0.23662
Q92844	TRAF family member-associated NF-kappa-B activator	TANK	6.751	12	3	47.8	5.68	3.589	0.276261
Q9UDY2	Tight junction protein ZO-2	TJP2	686.129	61	75	133.9	7.4	3.586	0.0114923
Q16760	Diacylglycerol kinase delta	DGKD	80.149	16	9	134.4	7.56	3.552	0.126414
O94916	Nuclear factor of activated T-cells 5	NFAT5	151.436	23	25	165.7	5.24	3.525	0.0669248
Q96EQ0	Small glutamine-rich tetratricopeptide repeat-containing protein beta	SGTB	20.917	19	5	33.4	4.92	3.522	0.15791
Q9Y394	Dehydrogenase/reductase SDR family member 7	DHRS7	140.027	59	18	38.3	8.32	3.495	0.0210874
Q9Y376	Calcium-binding protein 39	CAB39	163.108	58	21	39.8	6.89	3.488	0.0152976
Q15025	TNFAIP3-interacting protein 1	TNIP1	37.609	17	9	71.8	6.62	3.473	0.123378
P27144	Adenylate kinase 4, mitochondrial	AK4	135.664	69	14	25.3	8.4	3.47	0.0121485
Q02750	Dual specificity mitogen-activated protein kinase kinase 1	MAP2K1	316.448	76	17	43.4	6.62	3.468	0.0179745
Q9Y2D5	A-kinase anchor protein 2	AKAP2	177.733	51	30	94.6	5.11	3.465	0.0269473
Q9BW04	Specifically androgen-regulated gene protein	SARG	55.267	33	12	63.9	8.62	3.44	0.128053
O60664	Perilipin-3	PLIN3	402.482	86	31	47	5.44	3.438	0.0176064
Q96QF0	Rab-3A-interacting protein	RAB3IP	28.736	15	5	53	5.97	3.434	0.0832931
Q9BQ89	Protein FAM110A	FAM110A	17.009	24	5	31.3	10.45	3.434	0.159314
Q9GZT9	Egl nine homolog 1	EGLN1	163.285	68	19	46	8.53	3.428	0.0311213
Q9Y4K3	TNF receptor-associated factor 6	TRAF6	7.649	4	2	59.5	6.44	3.413	0.139376
Q9Y6W6	Dual specificity protein phosphatase 10	DUSP10	11.205	8	3	52.6	7.74	3.395	0.345514
P36959	GMP reductase 1	GMPR	9.61	14	1	37.4	7.06	3.388	0.291042
O15533	Tapasin	TAPBP	90.987	30	9	47.6	7.15	3.371	0.0202054
Q96PD2	Discoidin, CUB and LCCL domain-containing protein 2	DCBLD2	77.211	28	13	85	7.17	3.37	0.111378
Q15438	Cytohesin-1	CYTH1	18.641	16	3	46.4	5.54	3.37	0.159314
Q8N264	Rho GTPase-activating protein 24	ARHGAP24	8.275	5	3	84.2	6.67	3.353	0.156166
Q9P0K7	Ankycorbin	RAI14	177.774	42	36	110	6.21	3.346	0.08277
Q9H0R5	Guanylate-binding protein 3	GBP3	27.415	9	1	68.1	6.51	3.32	0.25963
Q96A26	Protein FAM162A	FAM162A	58.497	35	7	17.3	9.77	3.318	0.0511545
Q8WV41	Sorting nexin-33	SNX33	58.314	25	12	65.2	6.79	3.304	0.125804
P01889	HLA class I histocompatibility antigen, B alpha chain	HLA-B	81.29	35	2	40.4	5.85	3.298	0.170776
Q6NYC8	Phostensin	PPP1R18	131.441	45	20	67.9	5.4	3.277	0.0444948
P40337	von Hippel-Lindau disease tumor suppressor	VHL	11.29	23	3	24.1	4.73	3.276	0.168234
Q96Q40	Cyclin-dependent kinase 15	CDK15	10.406	7	1	49	7.14	3.267	0.259514
Q96CV9	Optineurin	OPTN	58.661	29	14	65.9	5.17	3.25	0.27312
Q96IG2	F-box/LRR-repeat protein 20	FBXL20	21.762	16	5	48.4	7.49	3.237	0.165958
P08572	Collagen alpha-2(IV) chain	COL4A2	85.712	14	15	167.4	8.66	3.235	0.0899064
P13726	Tissue factor	F3	80.94	39	11	33	7.03	3.227	0.025481
Q92619	Rho GTPase-activating protein 45	ARHGAP45	69.815	20	17	124.5	6.1	3.223	0.277197
Q86X29	Lipolysis-stimulated lipoprotein receptor	LSR	122.955	48	20	71.4	7.97	3.22	0.0575744
Q6ZUT6	Coiled-coil domain-containing protein 9B	CCDC9B	16.983	11	4	57.3	9.13	3.219	0.194056
P07355	Annexin A2	ANXA2	520.645	91	53	38.6	7.75	3.218	0.0321318
Q9C0C2	182 kDa tankyrase-1-binding protein	TNKS1BP1	753.198	70	86	181.7	4.86	3.207	0.0409601
Q96JY6	PDZ and LIM domain protein 2	PDLIM2	64.015	49	12	37.4	8.72	3.186	0.069066
P10321	HLA class I histocompatibility antigen, C alpha chain	HLA-C	151.163	45	6	40.6	6.04	3.184	0.0433479
P55957	BH3-interacting domain death agonist	BID	32.126	42	5	22	5.44	3.184	0.259514
P40855	Peroxisomal biogenesis factor 19	PEX19	22.565	19	4	32.8	4.34	3.182	0.271751
P19838	Nuclear factor NF-kappa-B p105 subunit	NFKB1	269.678	46	37	105.3	5.4	3.177	0.0321318
Q08431	Lactadherin	MFGE8	9.096	8	2	43.1	8.15	3.171	0.247032
P13196	5-aminolevulinate synthase, nonspecific, mitochondrial	ALAS1	80.041	30	13	70.5	8.46	3.163	0.120103
P07711	Procathepsin L	CTSL	43.047	30	8	37.5	5.45	3.159	0.119351
Q13492	Phosphatidylinositol-binding clathrin assembly protein	PICALM	208.346	49	22	70.7	7.9	3.156	0.0334221
Q5SW79	Centrosomal protein of 170 kDa	CEP170	318.246	49	52	175.2	7.11	3.14	0.0598076
Q9UDT6	CAP-Gly domain-containing linker protein 2	CLIP2	73.78	18	11	115.8	6.73	3.136	0.26027
O43665	Regulator of G-protein signaling 10	RGS10	79.756	60	11	21.2	7.49	3.133	0.102964
O95208	Epsin-2	EPN2	77.168	28	11	68.4	7.52	3.13	0.123157
P14316	Interferon regulatory factor 2	IRF2	29.617	30	7	39.3	7.52	3.124	0.195349
Q7Z5J1	Hydroxysteroid 11-beta-dehydrogenase 1-like protein	HSD11B1L	4.574	6	1	34.3	9.73	3.123	0.0740012
P20810	Calpastatin	CAST	367.635	64	36	76.5	5.07	3.12	0.0364233
O00391	Sulfhydryl oxidase 1	QSOX1	95.963	38	21	82.5	8.92	3.113	0.0847652
P48552	Nuclear receptor-interacting protein 1	NRIP1	17.221	6	4	126.9	8.18	3.11	0.309729
Q15417	Calponin-3	CNN3	228.166	66	15	36.4	6.05	3.103	0.0439253
P04439	HLA class I histocompatibility antigen, A alpha chain	HLA-A	230.529	47	9	40.8	6	3.089	0.045611
O75815	Breast cancer anti-estrogen resistance protein 3	BCAR3	175.341	45	27	92.5	7.96	3.086	0.110668
Q9H5V8	CUB domain-containing protein 1	CDCP1	130.187	32	24	92.9	7.96	3.086	0.044853
O15479	Melanoma-associated antigen B2	MAGEB2	4.905	5	1	35.3	8.76	3.078	0.352719
O94804	Serine/threonine-protein kinase 10	STK10	261.14	43	39	112.1	6.95	3.077	0.0355882
Q96QB1	Rho GTPase-activating protein 7	DLC1	27.609	7	8	170.5	6.4	3.077	0.240922
P78540	Arginase-2, mitochondrial	ARG2	22.64	19	4	38.6	6.47	3.072	0.400592
Q7L1Q6	Basic leucine zipper and W2 domain-containing protein 1	BZW1	196.984	74	32	48	5.92	3.049	0.050904
P68543	UBX domain-containing protein 2A	UBXN2A	6.921	13	2	29.3	6.25	3.048	0.371413
P29400	Collagen alpha-5(IV) chain	COL4A5	23.316	3	1	160.9	7.62	3.045	0.357677
P27216	Annexin A13	ANXA13	9.009	6	2	35.4	5.6	3.034	0.324614
Q92974	Rho guanine nucleotide exchange factor 2	ARHGEF2	239.549	49	46	111.5	7.27	3.022	0.0449892
Q9Y6X2	E3 SUMO-protein ligase PIAS3	PIAS3	4.072	2	1	68	7.69	3.021	0.324614
P13747	HLA class I histocompatibility antigen, alpha chain E	HLA-E	69.765	42	9	40	5.83	3.01	0.159702
Q92626	Peroxidasin homolog	PXDN	58.853	13	15	165.2	7.17	3.006	0.207655
Q9NZQ7	Programmed cell death 1 ligand 1	CD274	9.918	7	2	33.3	7.23	3.005	0.334045
Q6IA17	Single Ig IL-1-related receptor	SIGIRR	10.558	10	3	45.7	6.46	2.997	0.395649
Q16787	Laminin subunit alpha-3	LAMA3	112.168	11	24	366.4	7.24	2.986	0.151018
Q9NUL5	Shiftless antiviral inhibitor of ribosomal frameshifting protein	SHFL	6.917	6	1	33.1	7.25	2.981	0.305761
P61626	Lysozyme C	LYZ	37.454	51	6	16.5	9.16	2.972	0.156472
Q9UGQ3	Solute carrier family 2, facilitated glucose transporter member 6	SLC2A6	3.801	2	1	54.5	8.63	2.971	0.366544
P81605	Dermcidin	DCD	16.996	35	4	11.3	6.54	2.961	0.277197
Q9P0J1	[Pyruvate dehydrogenase [acetyl-transferring]]-phosphatase 1, mitochondrial	PDP1	166.683	52	21	61	6.67	2.956	0.102163
P01893	Putative HLA class I histocompatibility antigen, alpha chain H	HLA-H	180.51	38	4	40.9	6.3	2.954	0.1139
Q86XK3	Swi5-dependent recombination DNA repair protein 1 homolog	SFR1	12.22	14	2	28.2	6.39	2.954	0.406895
O95372	Acyl-protein thioesterase 2	LYPLA2	102.737	59	11	24.7	7.23	2.951	0.0442902
P60468	Protein transport protein Sec61 subunit beta	SEC61B	23.524	43	4	10	11.56	2.943	0.10643
Q9BZA7	Protocadherin-11 X-linked	PCDH11X	3.675	2	2	147.5	5.21	2.939	0.436385
Q9NYT0	Pleckstrin-2	PLEK2	83.845	45	13	39.9	9.41	2.938	0.190975
P58004	Sestrin-2	SESN2	9.791	6	2	54.5	5.9	2.93	0.414711
Q96RT1	Erbin	ERBIN	308.823	50	54	158.2	5.5	2.92	0.0581509
Q9NVZ3	Adaptin ear-binding coat-associated protein 2	NECAP2	68.754	55	9	28.3	8.38	2.898	0.130905
Q15464	SH2 domain-containing adapter protein B	SHB	19.252	19	6	55	8.9	2.894	0.42362
P49757	Protein numb homolog	NUMB	157.378	48	19	70.8	8.51	2.883	0.0661503
Q86UW9	Probable E3 ubiquitin-protein ligase DTX2	DTX2	32.526	22	8	67.2	8.47	2.876	0.274384
Q8TDY4	Arf-GAP with SH3 domain, ANK repeat and PH domain-containing protein 3	ASAP3	19.066	6	4	99.1	6.4	2.876	0.317663
P40121	Macrophage-capping protein	CAPG	123.229	55	13	38.5	6.19	2.872	0.110668
O43752	Syntaxin-6	STX6	76.167	51	11	29.2	4.93	2.87	0.182426
Q9NYL9	Tropomodulin-3	TMOD3	183.272	62	18	39.6	5.19	2.867	0.0721466
Q05DH4	FHF complex subunit HOOK interacting protein 1A	FHIP1A	8.508	3	3	116.5	4.86	2.866	0.510426
O95999	B-cell lymphoma/leukemia 10	BCL10	50.253	48	11	26.2	5.74	2.863	0.189396
Q8N5C8	TGF-beta-activated kinase 1 and MAP3K7-binding protein 3	TAB3	95.938	36	14	78.6	8.54	2.861	0.245715
Q9BZL4	Protein phosphatase 1 regulatory subunit 12C	PPP1R12C	43.153	14	6	84.8	5.57	2.854	0.283001
O60361	Putative nucleoside diphosphate kinase	NME2P1	126.321	62	1	15.5	8.57	2.852	0.309729
O75362	Zinc finger protein 217	ZNF217	113.642	34	23	115.2	8.48	2.847	0.1989
Q86XL3	Ankyrin repeat and LEM domain-containing protein 2	ANKLE2	230.841	54	39	104.1	7.09	2.838	0.129055
P14923	Junction plakoglobin	JUP	474.95	76	40	81.7	6.14	2.835	0.0904673
P56945	Breast cancer anti-estrogen resistance protein 1	BCAR1	303.294	59	32	93.3	5.67	2.828	0.0718869
Q9P107	GEM-interacting protein	GMIP	44.134	16	10	106.6	5.72	2.825	0.30437
Q13191	E3 ubiquitin-protein ligase CBL-B	CBLB	22.791	9	5	109.4	7.88	2.824	0.358278
P04083	Annexin A1	ANXA1	508.497	83	39	38.7	7.02	2.823	0.0935717
Q9P2N6	KAT8 regulatory NSL complex subunit 3	KANSL3	19.07	9	5	95.9	9.39	2.823	0.21858
Q96H12	Myb/SANT-like DNA-binding domain-containing protein 3	MSANTD3	5.068	6	2	32.3	8.37	2.815	0.451416
P04350	Tubulin beta-4A chain	TUBB4A	735.566	76	2	49.6	4.88	2.814	0.204483
Q96F63	Coiled-coil domain-containing protein 97	CCDC97	11.65	14	3	38.9	4.59	2.808	0.438185
Q13490	Baculoviral IAP repeat-containing protein 2	BIRC2	51.87	29	9	69.9	6.7	2.801	0.367975
Q8NEY1	Neuron navigator 1	NAV1	224.25	30	40	202.3	8.07	2.798	0.188573
Q96PU8	Protein quaking	QKI	138.833	58	18	37.6	8.56	2.796	0.0645025
Q06945	Transcription factor SOX-4	SOX4	9.048	8	1	47.2	7.36	2.792	0.45512
Q9H299	SH3 domain-binding glutamic acid-rich-like protein 3	SH3BGRL3	48.146	41	5	10.4	4.93	2.791	0.133107
Q8WUF5	RelA-associated inhibitor	PPP1R13L	239.716	52	34	89	6.81	2.79	0.115192
Q58FF7	Putative heat shock protein HSP 90-beta-3	HSP90AB3P	321.763	26	1	68.3	4.79	2.789	0.327333
Q13625	Apoptosis-stimulating of p53 protein 2	TP53BP2	257.382	47	32	125.5	6.07	2.783	0.103219
Q13077	TNF receptor-associated factor 1	TRAF1	75.906	47	14	46.1	6.11	2.776	0.219501
P60059	Protein transport protein Sec61 subunit gamma	SEC61G	5.588	37	2	7.7	9.99	2.775	0.290618
Q9BUF5	Tubulin beta-6 chain	TUBB6	446.731	80	12	49.8	4.88	2.773	0.0824714
O60487	Myelin protein zero-like protein 2	MPZL2	11.492	14	3	24.5	7.02	2.773	0.317226
P19367	Hexokinase-1	HK1	358.108	52	46	102.4	6.8	2.769	0.108311
Q7Z6J0	E3 ubiquitin-protein ligase SH3RF1	SH3RF1	16.939	9	4	93.1	8.54	2.765	0.453594
Q9Y2X9	Zinc finger protein 281	ZNF281	136.491	34	18	96.9	8.48	2.758	0.248789
Q9BXI6	TBC1 domain family member 10A	TBC1D10A	21.897	19	7	57.1	8.44	2.751	0.394764
P32320	Cytidine deaminase	CDA	105.857	62	6	16.2	6.92	2.744	0.171148
Q16625	Occludin	OCLN	60.74	26	10	59.1	6.09	2.741	0.420117
Q70E73	Ras-associated and pleckstrin homology domains-containing protein 1	RAPH1	88.529	27	20	135.2	8.85	2.737	0.226102
Q8WXE9	Stonin-2	STON2	5.613	2	2	101.1	5.39	2.733	0.304913
Q5JTV8	Torsin-1A-interacting protein 1	TOR1AIP1	247.229	52	24	66.2	8.18	2.732	0.121967
P04075	Fructose-bisphosphate aldolase A	ALDOA	941.091	96	38	39.4	8.09	2.731	0.119219
P60903	Protein S100-A10	S100A10	70.299	59	8	11.2	7.37	2.731	0.106106
P06756	Integrin alpha-V	ITGAV	263.554	46	47	116	5.68	2.73	0.0984123
Q96KN1	Protein LRATD2	LRATD2	54.179	38	8	34.5	5.54	2.724	0.23231
P37235	Hippocalcin-like protein 1	HPCAL1	64.447	66	11	22.3	5.35	2.723	0.201385
O15525	Transcription factor MafG	MAFG	13.428	33	3	17.8	10.04	2.722	0.385937
P55145	Mesencephalic astrocyte-derived neurotrophic factor	MANF	97.952	53	15	20.7	8.69	2.721	0.102567
P07205	Phosphoglycerate kinase 2	PGK2	149.961	27	5	44.8	8.54	2.715	0.195944
Q8N8R5	UPF0565 protein C2orf69	C2orf69	8.229	13	3	43.4	8.09	2.706	0.472863
Q6PJG2	Mitotic deacetylase-associated SANT domain protein	MIDEAS	102.827	26	20	114.9	9.19	2.705	0.245998
P15291	Beta-1,4-galactosyltransferase 1	B4GALT1	98.903	41	10	43.9	8.65	2.703	0.169275
Q9NRY6	Phospholipid scramblase 3	PLSCR3	30.05	26	6	31.6	6.65	2.701	0.233833
P16070	CD44 antigen	CD44	289.372	32	20	81.5	5.33	2.699	0.129054
O76080	AN1-type zinc finger protein 5	ZFAND5	64.795	63	9	23.1	8.51	2.697	0.400493
O94766	Galactosylgalactosylxylosylprotein 3-beta-glucuronosyltransferase 3	B3GAT3	69.177	38	10	37.1	8.27	2.696	0.25963
P31949	Protein S100-A11	S100A11	67.604	56	8	11.7	7.12	2.691	0.131029
P82094	TATA element modulatory factor	TMF1	152.721	39	33	122.8	4.92	2.688	0.231094
P08134	Rho-related GTP-binding protein RhoC	RHOC	111.795	73	4	22	6.58	2.687	0.190159
Q7KYR7	Butyrophilin subfamily 2 member A1	BTN2A1	57.662	37	14	59.6	6.48	2.687	0.353365
P23229	Integrin alpha-6	ITGA6	92.217	27	23	126.5	6.61	2.681	0.290062
Q86UD1	Out at first protein homolog	OAF	5.34	7	2	30.7	6.84	2.677	0.436666
P01130	Low-density lipoprotein receptor	LDLR	112.762	33	19	95.3	5.05	2.676	0.204483
P00338	L-lactate dehydrogenase A chain	LDHA	539.886	93	36	36.7	8.27	2.674	0.137076
P30405	Peptidyl-prolyl cis-trans isomerase F, mitochondrial	PPIF	167.911	65	10	22	9.38	2.674	0.120103
Q15628	Tumor necrosis factor receptor type 1-associated DEATH domain protein	TRADD	116.444	58	13	34.2	6.27	2.669	0.165859
Q96TA1	Protein Niban 2	NIBAN2	530.47	68	39	84.1	6.19	2.664	0.139912
Q12797	Aspartyl/asparaginyl beta-hydroxylase	ASPH	279.222	50	35	85.8	5.01	2.661	0.160381
O94885	SAM and SH3 domain-containing protein 1	SASH1	76.831	26	19	136.6	6.09	2.661	0.426248
P08962	CD63 antigen	CD63	36.467	20	5	25.6	7.81	2.647	0.172328
Q9UK39	Nocturnin	NOCT	55.062	40	12	48.2	7.23	2.637	0.279849
Q8IY45	Protein AMN1 homolog	AMN1	24.999	26	4	28.4	7.85	2.632	0.394266
Q96K21	Abscission/NoCut checkpoint regulator	ZFYVE19	18.46	16	4	51.5	5.73	2.631	0.413769
Q8IVL5	Prolyl 3-hydroxylase 2	P3H2	306.409	51	32	80.9	5.71	2.63	0.119518
Q96A73	Putative monooxygenase p33MONOX	KIAA1191	8.896	11	4	33.2	9.39	2.613	0.577322
Q8N961	Ankyrin repeat and BTB/POZ domain-containing protein 2	ABTB2	31.444	10	8	113.6	6.29	2.612	0.352876
Q8ND90	Paraneoplastic antigen Ma1	PNMA1	16.893	16	5	39.7	4.83	2.61	0.500073
O75608	Acyl-protein thioesterase 1	LYPLA1	77.735	74	10	24.7	6.77	2.607	0.131405
P12830	Cadherin-1	CDH1	120.872	30	18	97.4	4.73	2.603	0.148037
P50281	Matrix metalloproteinase-14	MMP14	60.15	28	13	65.9	7.77	2.596	0.210441
Q9P2M7	Cingulin		333.696	58	59	136.3	5.54	2.595	0.149721
Q9BYG5	Partitioning defective 6 homolog beta	PARD6B	98.888	47	13	41.2	5.58	2.589	0.21431
Q9NP80	Calcium-independent phospholipase A2-gamma	PNPLA8	10.603	4	2	88.4	9.23	2.587	0.540491
O00299	Chloride intracellular channel protein 1	CLIC1	250.476	85	19	26.9	5.17	2.586	0.170106
Q70UQ0	Inhibitor of nuclear factor kappa-B kinase-interacting protein	IKBIP	33.038	28	10	39.3	9.17	2.583	0.290854
P22223	Cadherin-3	CDH3	246.006	42	24	91.4	4.75	2.579	0.128011
Q8NBK3	Formylglycine-generating enzyme	SUMF1	27.846	22	6	40.5	6.65	2.577	0.40579
P15408	Fos-related antigen 2	FOSL2	19.644	17	4	35.2	7.49	2.577	0.484695
Q9H223	EH domain-containing protein 4	EHD4	237.564	78	27	61.1	6.76	2.575	0.163164
Q5T0Z8	Uncharacterized protein C6orf132	C6orf132	34.464	14	10	124	9.45	2.572	0.456814
P29590	Protein PML	PML	102.749	32	24	97.5	6.21	2.565	0.210694
Q96PY5	Formin-like protein 2	FMNL2	81.776	20	14	123.2	7.4	2.563	0.30594
Q8NGA1	Olfactory receptor 1M1	OR1M1	4.001	2	1	34.8	8.91	2.563	0.459974
P01024	Complement C3	C3	53.399	11	11	187	6.4	2.56	0.405374
Q9UPQ0	LIM and calponin homology domains-containing protein 1	LIMCH1	225.074	54	42	121.8	6.47	2.558	0.264881
O14957	Cytochrome b-c1 complex subunit 10	UQCR11	4.521	21	1	6.6	9.88	2.557	0.51389
Q15785	Mitochondrial import receptor subunit TOM34	TOMM34	281.356	75	32	34.5	8.98	2.55	0.186977
P35237	Serpin B6	SERPINB6	226.975	80	23	42.6	5.27	2.539	0.193703
Q9H444	Charged multivesicular body protein 4b	CHMP4B	35.431	30	7	24.9	4.82	2.538	0.303008
P13987	CD59 glycoprotein	CD59	48.133	28	6	14.2	6.48	2.534	0.199649
Q70EL4	Ubiquitin carboxyl-terminal hydrolase 43	USP43	48.309	16	13	122.7	9.19	2.533	0.397876
Q96ST2	Protein IWS1 homolog	IWS1	57.74	15	11	91.9	4.69	2.528	0.290968
Q8TER5	Rho guanine nucleotide exchange factor 40	ARHGEF40	44.158	12	13	164.6	6.15	2.528	0.416919
Q02809	Procollagen-lysine,2-oxoglutarate 5-dioxygenase 1	PLOD1	341.801	62	38	83.5	6.95	2.527	0.197233
Q9GZV4	Eukaryotic translation initiation factor 5A-2	EIF5A2	200.157	59	2	16.8	5.58	2.527	0.591151
O43741	5'-AMP-activated protein kinase subunit beta-2	PRKAB2	13.485	23	4	30.3	6.46	2.527	0.396451
P78417	Glutathione S-transferase omega-1	GSTO1	135.98	56	23	27.5	6.6	2.525	0.197961
Q66K74	Microtubule-associated protein 1S	MAP1S	129.179	33	24	112.1	7.3	2.516	0.303805
P36952	Serpin B5	SERPINB5	141.494	79	21	42.1	6.05	2.513	0.197488
Q6IBS0	Twinfilin-2	TWF2	120.934	68	17	39.5	6.84	2.513	0.248364
P41162	ETS translocation variant 3	ETV3	11.99	10	4	57	8.57	2.513	0.60845
Q9HD47	Ran guanine nucleotide release factor	RANGRF	6.6	10	1	20.4	4.94	2.507	0.519566
Q13105	Zinc finger and BTB domain-containing protein 17	ZBTB17	4.69	2	1	87.9	6.44	2.506	0.566122
Q8IYK4	Procollagen galactosyltransferase 2	COLGALT2	4.787	4	1	72.9	6.2	2.505	0.547464
Q9UGK3	Signal-transducing adaptor protein 2	STAP2	87.998	49	12	44.9	8.16	2.504	0.381319
Q96C34	RUN domain-containing protein 1	RUNDC1	6.16	3	2	67.6	6.19	2.504	0.465368
Q8NC54	Keratinocyte-associated transmembrane protein 2	KCT2	11.751	9	2	29.2	5.08	2.499	0.519566
Q0JRZ9	F-BAR domain only protein 2	FCHO2	66.343	29	15	88.9	6.86	2.496	0.555297
P11166	Solute carrier family 2, facilitated glucose transporter member 1	SLC2A1	66.555	14	8	54	8.72	2.492	0.25963
O75629	Protein CREG1	CREG1	9.336	15	2	24.1	7.59	2.489	0.539794
Q8IXK0	Polyhomeotic-like protein 2	PHC2	35.804	13	9	90.7	8.69	2.486	0.547464
P61769	Beta-2-microglobulin	B2M	42.384	41	5	13.7	6.52	2.483	0.23627
Q5VUA4	Zinc finger protein 318	ZNF318	133.305	25	38	251	7.2	2.482	0.290421
Q6NYC1	Bifunctional arginine demethylase and lysyl-hydroxylase JMJD6	JMJD6	112.433	46	16	46.4	8.69	2.481	0.242443
Q56VL3	OCIA domain-containing protein 2	OCIAD2	38.669	63	9	16.9	9.03	2.481	0.367388
P50552	Vasodilator-stimulated phosphoprotein	VASP	255.039	69	23	39.8	8.94	2.48	0.207655
Q9BT09	Protein canopy homolog 3	CNPY3	70.15	40	11	30.7	5.49	2.478	0.29106
P0DMQ5	Putative transmembrane protein INAFM2	INAFM2	5.59	10	1	15.4	9.31	2.472	0.577185
P19474	E3 ubiquitin-protein ligase TRIM21	TRIM21	28.508	21	7	54.1	6.38	2.468	0.215854
P29466	Caspase-1	CASP1	50.254	44	12	45.1	5.91	2.457	0.317663
Q9Y5L3	Ectonucleoside triphosphate diphosphohydrolase 2	ENTPD2	8.05	5	2	53.6	8.27	2.456	0.611165
Q9UKJ5	Cysteine-rich hydrophobic domain-containing protein 2	CHIC2	4.172	10	2	19.2	6.73	2.454	0.416919
Q8IWJ2	GRIP and coiled-coil domain-containing protein 2	GCC2	246.546	42	54	195.8	5.14	2.448	0.279849
Q8NFU5	Inositol polyphosphate multikinase	IPMK	43.122	35	10	47.2	7.64	2.443	0.397961
Q5T5P2	Sickle tail protein homolog	KIAA1217	118.835	21	31	214	7.06	2.44	0.370808
Q8WVQ1	Soluble calcium-activated nucleotidase 1	CANT1	91.225	57	18	44.8	6.09	2.431	0.295131
Q9HBM0	Vezatin	VEZT	42.067	23	13	88.6	5.2	2.428	0.463384
Q9Y608	Leucine-rich repeat flightless-interacting protein 2	LRRFIP2	26.814	9	3	82.1	6.95	2.423	0.619988
O60936	Nucleolar protein 3	NOL3	9.263	22	3	22.6	4.18	2.422	0.527984
Q96A72	Protein mago nashi homolog 2	MAGOHB	112.841	77	1	17.3	6.39	2.421	0.553701
Q96S99	Pleckstrin homology domain-containing family F member 1	PLEKHF1	25.492	32	5	31.2	8.24	2.42	0.593107
P29558	RNA-binding motif, single-stranded-interacting protein 1	RBMS1	53.546	27	5	44.5	8.79	2.419	0.370662
Q96T21	Selenocysteine insertion sequence-binding protein 2	SECISBP2	43.287	17	10	95.4	8.12	2.416	0.47356
P61224	Ras-related protein Rap-1b	RAP1B	169.388	80	6	20.8	5.78	2.414	0.258359
O15231	Zinc finger protein 185	ZNF185	131.554	50	23	73.5	7.01	2.412	0.314211
Q9HBD1	Roquin-2	RC3H2	31.766	12	6	131.6	6.89	2.412	0.625016
O95786	Antiviral innate immune response receptor RIG-I	DDX58	73.089	23	19	106.5	6.4	2.407	0.46523
P63165	Small ubiquitin-related modifier 1	SUMO1	31.401	58	6	11.6	5.52	2.407	0.327732
O14493	Claudin-4	CLDN4	23.411	13	2	22.1	8.05	2.405	0.364048
Q16774	Guanylate kinase	GUK1	79.266	77	12	21.7	6.55	2.404	0.355547
Q9H2G9	Golgin-45	BLZF1	7.566	10	3	44.9	8.54	2.401	0.606493
O75340	Programmed cell death protein 6	PDCD6	134.354	72	11	21.9	5.4	2.399	0.285108
Q9BZM5	UL16-binding protein 2	ULBP2	8.603	13	3	27.4	7.3	2.399	0.676299
Q6PJW8	Consortin	CNST	7.032	5	3	79.5	4.53	2.383	0.599948
P16591	Tyrosine-protein kinase Fer	FER	15.522	7	4	94.6	7.14	2.375	0.640445
Q9Y371	Endophilin-B1	SH3GLB1	101.956	50	17	40.8	6.04	2.374	0.226701
P51151	Ras-related protein Rab-9A	RAB9A	67.574	65	11	22.8	5.47	2.374	0.45644
Q9H3Z4	DnaJ homolog subfamily C member 5	DNAJC5	63.955	42	6	22.1	5.07	2.373	0.44063
Q92585	Mastermind-like protein 1	MAML1	23.071	14	5	108	8.28	2.366	0.627365
Q53HV7	Single-strand selective monofunctional uracil DNA glycosylase	SMUG1	3.991	4	1	29.8	6.62	2.363	0.611615
Q9UIU6	Homeobox protein SIX4	SIX4	43.563	18	7	82.9	5.71	2.361	0.553154
Q9Y6H1	Coiled-coil-helix-coiled-coil-helix domain-containing protein 2	CHCHD2	31.89	34	3	15.5	9.22	2.359	0.44598
Q14126	Desmoglein-2	DSG2	240.388	43	31	122.2	5.24	2.356	0.257377
P48382	DNA-binding protein RFX5	RFX5	43.044	25	11	65.3	9.29	2.35	0.562069
Q6NTE8	MRN complex-interacting protein	MRNIP	8.982	17	3	37.7	8.66	2.35	0.604034
O15229	Kynurenine 3-monooxygenase	KMO	3.758	7	2	55.8	9.03	2.346	0.630721
Q9Y535	DNA-directed RNA polymerase III subunit RPC8	POLR3H	9.045	21	2	22.9	4.58	2.344	0.593107
Q53GL7	Protein mono-ADP-ribosyltransferase PARP10	PARP10	53.316	23	12	109.9	4.97	2.342	0.501238
P31431	Syndecan-4	SDC4	41.506	38	8	21.6	4.5	2.339	0.504139
Q8NB16	Mixed lineage kinase domain-like protein	MLKL	97.325	49	22	54.4	8.82	2.336	0.319511
Q9UL26	Ras-related protein Rab-22A	RAB22A	76.277	71	9	21.8	8.15	2.335	0.404848
Q96ND0	Protein FAM210A	FAM210A	28.139	20	6	30.8	9.76	2.333	0.448646
Q8IVL1	Neuron navigator 2	NAV2	41.42	4	4	268	9.03	2.323	0.659074
Q7Z5L2	Coiled-coil domain-containing protein R3HCC1L	R3HCC1L	21.666	8	5	87.8	5.16	2.321	0.555817
P30519	Heme oxygenase 2	HMOX2	194.568	76	24	36	5.41	2.317	0.273461
Q96CD0	F-box/LRR-repeat protein 8	FBXL8	36.295	29	8	40.5	7.31	2.316	0.520489
Q643R3	Lysophospholipid acyltransferase LPCAT4	LPCAT4	65.099	44	13	57.2	8.97	2.314	0.593604
Q5T7V8	RAB6-interacting golgin	GORAB	23.963	16	5	42.2	6.48	2.313	0.505404
P57682	Krueppel-like factor 3	KLF3	4.895	7	2	38.8	9.38	2.305	0.602089
P21980	Protein-glutamine gamma-glutamyltransferase 2	TGM2	404.393	57	39	77.3	5.22	2.3	0.334045
Q9NSU2	Three-prime repair exonuclease 1	TREX1	37.979	32	8	33.2	7.93	2.3	0.596856
Q9UBS4	DnaJ homolog subfamily B member 11	DNAJB11	138.647	38	13	40.5	6.18	2.299	0.272924
P63218	Guanine nucleotide-binding protein G(I)/G(S)/G(O) subunit gamma-5	GNG5	28.555	79	4	7.3	9.85	2.299	0.52492
Q6FIF0	AN1-type zinc finger protein 6	ZFAND6	21.694	27	5	22.5	7.2	2.296	0.562114
Q9P2B4	CTTNBP2 N-terminal-like protein	CTTNBP2NL	81.843	38	18	70.1	8.06	2.295	0.455702
Q9Y2V2	Calcium-regulated heat-stable protein 1	CARHSP1	41.759	49	5	15.9	8.21	2.293	0.371694
Q96K31	Uncharacterized protein C8orf76	C8orf76	3.889	3	1	43.2	5.43	2.293	0.64794
P62942	Peptidyl-prolyl cis-trans isomerase FKBP1A	FKBP1A	85.975	43	6	11.9	8.16	2.283	0.294964
O00192	Armadillo repeat protein deleted in velo-cardio-facial syndrome	ARVCF	15.748	7	4	104.6	6.81	2.276	0.599948
Q8IXM2	Chromatin complexes subunit BAP18	BAP18	25.207	41	5	17.9	7.33	2.275	0.55141
Q7L099	Protein RUFY3	RUFY3	6.013	4	1	52.9	5.49	2.275	0.648991
Q15084	Protein disulfide-isomerase A6	PDIA6	265.077	56	26	48.1	5.08	2.269	0.357677
Q92539	Phosphatidate phosphatase LPIN2	LPIN2	7.564	7	3	99.3	5.33	2.269	0.66427
P49006	MARCKS-related protein	MARCKSL1	7.145	14	2	19.5	4.67	2.265	0.705077
P31947	14-3-3 protein sigma	SFN	223.704	74	17	27.8	4.74	2.263	0.363226
Q96EV2	RNA-binding protein 33	RBM33	103.419	24	16	129.9	6.93	2.262	0.472863
Q3KQU3	MAP7 domain-containing protein 1	MAP7D1	188.701	49	32	92.8	10.11	2.26	0.393698
Q6WKZ4	Rab11 family-interacting protein 1	RAB11FIP1	113.237	27	24	137.1	5.43	2.26	0.391158
P14625	Endoplasmin	HSP90B1	873.837	68	67	92.4	4.84	2.258	0.366913
Q3ZCM7	Tubulin beta-8 chain	TUBB8	290.059	34	4	49.7	4.89	2.255	0.601728
P02462	Collagen alpha-1(IV) chain	COL4A1	53.611	7	6	160.5	8.28	2.254	0.465368
P49366	Deoxyhypusine synthase	DHPS	187.838	76	19	40.9	5.36	2.253	0.334045
Q8NEZ2	Vacuolar protein sorting-associated protein 37A	VPS37A	41.495	29	8	44.3	5.57	2.253	0.606493
Q9UQL6	Histone deacetylase 5	HDAC5	10.029	5	3	121.9	6.24	2.252	0.716738
P15924	Desmoplakin	DSP	1165.43	61	195	331.6	6.81	2.251	0.37245
Q5SQI0	Alpha-tubulin N-acetyltransferase 1	ATAT1	13.35	14	4	46.8	9.95	2.25	0.571685
Q99961	Endophilin-A2	SH3GL1	191.439	55	21	41.5	5.43	2.249	0.357677
P11021	Endoplasmic reticulum chaperone BiP	HSPA5	747.713	70	57	72.3	5.16	2.248	0.375446
P08758	Annexin A5	ANXA5	295.75	81	34	35.9	5.05	2.246	0.377017
Q13217	DnaJ homolog subfamily C member 3	DNAJC3	306.411	61	31	57.5	6.15	2.243	0.381322
Q86XP1	Diacylglycerol kinase eta	DGKH	55.921	11	5	134.8	6.54	2.239	0.554599
O15327	Inositol polyphosphate 4-phosphatase type II	INPP4B	118.094	31	20	104.7	6.27	2.236	0.484695
Q8TF05	Serine/threonine-protein phosphatase 4 regulatory subunit 1	PPP4R1	170.023	41	31	106.9	4.77	2.232	0.38442
Q8WUA7	TBC1 domain family member 22A	TBC1D22A	44.561	25	8	59.1	5.97	2.229	0.617873
Q01804	OTU domain-containing protein 4	OTUD4	192.519	33	30	124	6.71	2.223	0.418817
Q15118	[Pyruvate dehydrogenase (acetyl-transferring)] kinase isozyme 1, mitochondrial	PDK1	24.81	19	6	49.2	8.81	2.221	0.624826
Q32MZ4	Leucine-rich repeat flightless-interacting protein 1	LRRFIP1	225.308	46	35	89.2	4.65	2.22	0.346539
Q99583	Max-binding protein MNT	MNT	3.865	2	1	62.3	8.78	2.22	0.680832
P04899	Guanine nucleotide-binding protein G(i) subunit alpha-2	GNAI2	174.085	63	13	40.4	5.54	2.215	0.402392
Q9P0L2	Serine/threonine-protein kinase MARK1	MARK1	50.922	16	1	88.9	9.36	2.215	0.742171
O15155	BET1 homolog	BET1	15.843	25	2	13.3	9.06	2.212	0.641064
Q9UK22	F-box only protein 2	FBXO2	108.706	59	12	33.3	4.37	2.211	0.29525
Q6P597	Kinesin light chain 3	KLC3	67.344	42	12	55.3	6.49	2.211	0.479931
P49674	Casein kinase I isoform epsilon	CSNK1E	70.753	46	7	47.3	9.66	2.21	0.490585
Q13642	Four and a half LIM domains protein 1	FHL1	31.016	28	7	36.2	8.97	2.21	0.589118
P06703	Protein S100-A6	S100A6	9.833	27	4	10.2	5.48	2.21	0.428838
Q9Y696	Chloride intracellular channel protein 4	CLIC4	342.476	88	24	28.8	5.59	2.208	0.408741
P46109	Crk-like protein	CRKL	171.383	68	21	33.8	6.74	2.207	0.348461
Q7Z5L9	Interferon regulatory factor 2-binding protein 2	IRF2BP2	177.1	68	20	61	8.69	2.206	0.398363
Q01628	Interferon-induced transmembrane protein 3	IFITM3	53.904	32	1	14.6	7.01	2.206	0.617873
Q93073	Selenocysteine insertion sequence-binding protein 2-like	SECISBP2L	29.379	10	7	121.7	6.04	2.205	0.57321
O43148	mRNA cap guanine-N7 methyltransferase	RNMT	110.856	39	18	54.8	6.61	2.204	0.416919
P26885	Peptidyl-prolyl cis-trans isomerase FKBP2	FKBP2	59.478	58	8	15.6	9.13	2.204	0.462195
Q6ICL3	Transport and Golgi organization protein 2 homolog	TANGO2	8.53	6	1	30.9	5.17	2.197	0.693035
Q9UJ70	N-acetyl-D-glucosamine kinase	NAGK	116.538	66	18	37.4	6.24	2.193	0.44687
Q99584	Protein S100-A13	S100A13	38.561	55	9	11.5	6.16	2.193	0.469314
P51572	B-cell receptor-associated protein 31	BCAP31	277.619	56	24	28	8.44	2.192	0.42362
Q71U36	Tubulin alpha-1A chain	TUBA1A	699.577	81	2	50.1	5.06	2.189	0.425228
P30101	Protein disulfide-isomerase A3	PDIA3	676.638	81	50	56.7	6.35	2.188	0.426274
Q9HAP2	MLX-interacting protein	MLXIP	17.794	10	6	101.1	8.35	2.183	0.583862
Q9UPU9	Protein Smaug homolog 1	SAMD4A	78.386	30	15	79.4	8.32	2.181	0.648306
P28290	Protein ITPRID2	ITPRID2	170.188	43	39	138.3	5.19	2.177	0.484695
P55786	Puromycin-sensitive aminopeptidase	NPEPPS	474.328	64	56	103.2	5.72	2.176	0.437752
P51159	Ras-related protein Rab-27A	RAB27A	45.484	56	9	24.9	5.22	2.176	0.510417
O00472	RNA polymerase II elongation factor ELL2	ELL2	34.831	17	7	72.3	9	2.175	0.723397
Q9UMF0	Intercellular adhesion molecule 5	ICAM5	22.608	11	6	97.1	5.95	2.172	0.689121
O60502	Protein O-GlcNAcase	OGA	235.114	53	40	102.8	4.91	2.168	0.383596
O14730	Serine/threonine-protein kinase RIO3	RIOK3	25.863	18	8	59.1	5.76	2.167	0.624826
P43307	Translocon-associated protein subunit alpha	SSR1	43.903	21	4	32.2	4.49	2.166	0.462577
O43399	Tumor protein D54	TPD52L2	154.426	78	17	22.2	5.36	2.165	0.400823
Q92520	Protein FAM3C	FAM3C	92.986	54	13	24.7	8.29	2.164	0.383092
P06744	Glucose-6-phosphate isomerase	GPI	615.096	76	27	63.1	8.32	2.161	0.453562
Q9Y5K6	CD2-associated protein	CD2AP	316.476	72	44	71.4	6.4	2.161	0.407795
Q99959	Plakophilin-2	PKP2	218.818	53	34	97.4	9.33	2.16	0.379409
Q14814	Myocyte-specific enhancer factor 2D	MEF2D	19.016	11	5	55.9	7.88	2.159	0.624457
Q03169	Tumor necrosis factor alpha-induced protein 2	TNFAIP2	142.965	54	28	72.6	6.46	2.158	0.510417
P83111	Serine beta-lactamase-like protein LACTB, mitochondrial	LACTB	102.565	44	21	60.7	8.53	2.158	0.508172
Q9H832	Ubiquitin-conjugating enzyme E2 Z	UBE2Z	144.957	44	18	38.2	5.62	2.157	0.386671
Q96GY0	Zinc finger C2HC domain-containing protein 1A	ZC2HC1A	9.625	12	4	35.1	9.82	2.157	0.737832
O15145	Actin-related protein 2/3 complex subunit 3	ARPC3	78.912	47	10	20.5	8.59	2.154	0.381322
Q9P1F3	Costars family protein ABRACL	ABRACL	9.61	20	2	9.1	6.29	2.154	0.756087
Q5JRX3	Presequence protease, mitochondrial	PITRM1	276.387	54	44	117.3	6.92	2.153	0.453044
O15037	Protein KHNYN	KHNYN	22.012	10	6	74.5	7.02	2.153	0.584341
Q7L273	BTB/POZ domain-containing protein KCTD9	KCTD9	53.389	38	11	42.5	6.37	2.151	0.563211
Q9NZU0	Leucine-rich repeat transmembrane protein FLRT3	FLRT3	9.245	7	3	73	7.64	2.15	0.64227
P07858	Cathepsin B	CTSB	139.758	47	15	37.8	6.3	2.149	0.484208
P17676	CCAAT/enhancer-binding protein beta	CEBPB	72.284	54	11	36.1	8.31	2.148	0.500466
Q86WR7	Proline and serine-rich protein 2	PROSER2	48.815	31	9	45.8	7.2	2.145	0.611604
Q9NPA8	Transcription and mRNA export factor ENY2	ENY2	4.934	17	1	11.5	9.33	2.144	0.732261
O43303	Centriolar coiled-coil protein of 110 kDa	CCP110	45.058	19	13	113.4	8.65	2.142	0.624826
Q08999	Retinoblastoma-like protein 2	RBL2	20.273	7	7	128.3	7.44	2.142	0.609476
Q9Y4L1	Hypoxia up-regulated protein 1	HYOU1	527.71	63	63	111.3	5.22	2.139	0.473817
Q6ZSZ5	Rho guanine nucleotide exchange factor 18	ARHGEF18	151.776	30	26	151.5	6.33	2.139	0.563166
P20340	Ras-related protein Rab-6A	RAB6A	84.245	70	12	23.6	5.54	2.139	0.400823
Q8IYL3	UPF0688 protein C1orf174	C1orf174	6.919	13	2	26	6.9	2.139	0.719524
Q13509	Tubulin beta-3 chain	TUBB3	544.148	82	12	50.4	4.93	2.136	0.412055
P23284	Peptidyl-prolyl cis-trans isomerase B	PPIB	196.604	65	21	23.7	9.41	2.135	0.479035
Q96FQ6	Protein S100-A16	S100A16	50.883	59	7	11.8	6.79	2.134	0.484695
Q9Y6E0	Serine/threonine-protein kinase 24	STK24	126.805	55	13	49.3	5.69	2.133	0.406875
Q14031	Collagen alpha-6(IV) chain	COL4A6	17.412	4	5	163.7	9.2	2.133	0.760504
P17050	Alpha-N-acetylgalactosaminidase	NAGA	7.765	8	2	46.5	5.19	2.132	0.613835
P47895	Aldehyde dehydrogenase family 1 member A3	ALDH1A3	330.149	77	35	56.1	7.25	2.131	0.482687
Q8IYB1	Protein MB21D2	MB21D2	78.505	40	17	55.8	7.03	2.13	0.579892
P40189	Interleukin-6 receptor subunit beta	IL6ST	64.979	22	12	103.5	5.95	2.128	0.641844
Q07820	Induced myeloid leukemia cell differentiation protein Mcl-1	MCL1	57.964	48	9	37.3	5.66	2.127	0.580993
Q7Z589	BRCA2-interacting transcriptional repressor EMSY	EMSY	20.527	8	8	141.4	9.33	2.127	0.659113
Q6P179	Endoplasmic reticulum aminopeptidase 2	ERAP2	137.3	34	30	110.4	6.71	2.125	0.485644
O94985	Calsyntenin-1	CLSTN1	17.196	7	6	109.7	4.91	2.124	0.624741
Q86Y79	Probable peptidyl-tRNA hydrolase	PTRH1	28.514	35	5	22.9	10.56	2.122	0.667169
P06733	Alpha-enolase	ENO1	973.282	92	52	47.1	7.39	2.121	0.490908
Q8N9M5	Transmembrane protein 102	TMEM102	17.333	16	4	54.1	5.91	2.121	0.612392
P07237	Protein disulfide-isomerase	P4HB	571.117	87	54	57.1	4.87	2.12	0.492152
O75157	TSC22 domain family protein 2	TSC22D2	56.102	21	8	79.2	5.02	2.119	0.63841
Q12965	Unconventional myosin-Ie	MYO1E	338.456	46	42	127	8.92	2.116	0.489155
P05121	Plasminogen activator inhibitor 1	SERPINE1	73.659	39	12	45	7.2	2.116	0.48208
O43298	Zinc finger and BTB domain-containing protein 43	ZBTB43	8.836	6	2	52.6	5.76	2.116	0.77984
P52788	Spermine synthase	SMS	372.93	83	33	41.2	5.02	2.113	0.500073
Q8TF72	Protein Shroom3	SHROOM3	30.515	7	10	216.7	7.8	2.111	0.705856
Q7L590	Protein MCM10 homolog	MCM10	11.855	5	3	98.1	8.75	2.11	0.617873
Q6DD88	Atlastin-3	ATL3	298.557	68	26	60.5	5.66	2.107	0.479931
P16220	Cyclic AMP-responsive element-binding protein 1	CREB1	42.074	21	4	35.1	5.27	2.106	0.600258
Q5PRF9	Protein Smaug homolog 2	SAMD4B	94.668	39	16	75.4	6.83	2.105	0.589824
Q53EP0	Fibronectin type III domain-containing protein 3B	FNDC3B	184.63	38	33	132.8	5.95	2.104	0.504139
Q9HCN8	Stromal cell-derived factor 2-like protein 1	SDF2L1	67.249	48	6	23.6	7.03	2.103	0.585661
P10301	Ras-related protein R-Ras	RRAS	93.279	68	11	23.5	6.93	2.101	0.522594
P63313	Thymosin beta-10	TMSB10	6.452	34	1	5	5.36	2.1	0.722856
O95394	Phosphoacetylglucosamine mutase	PGM3	175.01	59	29	59.8	6.25	2.099	0.459314
O60568	Multifunctional procollagen lysine hydroxylase and glycosyltransferase LH3	PLOD3	293.112	62	36	84.7	6.05	2.098	0.457371
Q9BUT9	MAPK regulated corepressor interacting protein 2	MCRIP2	3.669	7	1	17.8	9.41	2.098	0.789457
Q7Z460	CLIP-associating protein 1	CLASP1	256.225	45	49	169.3	9.03	2.097	0.522301
Q9UPN7	Serine/threonine-protein phosphatase 6 regulatory subunit 1	PPP6R1	131.908	39	21	96.7	4.55	2.097	0.571685
Q8WWI1	LIM domain only protein 7	LMO7	362.516	44	64	192.6	8.09	2.096	0.441039
P18433	Receptor-type tyrosine-protein phosphatase alpha	PTPRA	13.976	9	5	90.7	6.65	2.094	0.778075
P14174	Macrophage migration inhibitory factor	MIF	31.302	22	3	12.5	7.88	2.093	0.436385
Q8WZ82	Esterase OVCA2	OVCA2	38.475	41	5	24.4	6.89	2.092	0.691877
P00568	Adenylate kinase isoenzyme 1	AK1	115.909	72	15	21.6	8.63	2.091	0.470135
P53801	Pituitary tumor-transforming gene 1 protein-interacting protein	PTTG1IP	23.938	21	4	20.3	8.79	2.091	0.742171
O75044	SLIT-ROBO Rho GTPase-activating protein 2	SRGAP2	206.092	50	38	120.8	6.7	2.088	0.490908
P41229	Lysine-specific demethylase 5C	KDM5C	119.779	23	25	175.6	5.58	2.088	0.555297
Q9HCU8	DNA polymerase delta subunit 4	POLD4	4.397	23	2	12.4	6.77	2.087	0.685516
Q8NCN4	E3 ubiquitin-protein ligase RNF169	RNF169	24.099	17	7	77.1	9.1	2.085	0.789311
Q92522	Histone H1.10	H1-10	60.979	42	9	22.5	10.76	2.082	0.632604
Q14376	UDP-glucose 4-epimerase	GALE	203.844	70	20	38.3	6.73	2.081	0.451946
P11233	Ras-related protein Ral-A	RALA	58.029	34	5	23.6	7.11	2.08	0.525486
P61158	Actin-related protein 3	ACTR3	252.731	67	24	47.3	5.88	2.079	0.532114
Q96JB1	Dynein axonemal heavy chain 8	DNAH8	3.428	0	1	514.3	6.32	2.079	0.755231
P05556	Integrin beta-1	ITGB1	277.758	43	29	88.4	5.39	2.078	0.53266
Q9BS26	Endoplasmic reticulum resident protein 44	ERP44	233.237	55	20	46.9	5.26	2.078	0.53266
Q8NBU5	Outer mitochondrial transmembrane helix translocase	ATAD1	107.461	59	17	40.7	6.9	2.078	0.617873
Q16527	Cysteine and glycine-rich protein 2	CSRP2	54.882	61	9	20.9	8.62	2.078	0.732553
Q27J81	Inverted formin-2	INF2	431.663	54	51	135.5	5.38	2.075	0.520489
Q96GV9	Macrophage immunometabolism regulator	MACIR	9.82	27	4	23.1	9.45	2.073	0.779617
Q8NDQ6	Zinc finger protein 540	ZNF540	5.123	6	1	77	9.5	2.07	0.743132
O95747	Serine/threonine-protein kinase OSR1	OXSR1	94.004	39	16	58	6.43	2.066	0.500133
Q96BJ8	Engulfment and cell motility protein 3	ELMO3	63.114	29	15	81.4	6.3	2.065	0.705856
P09874	Poly [ADP-ribose] polymerase 1	PARP1	571.933	60	63	113	8.88	2.061	0.553767
Q9BXW7	Haloacid dehalogenase-like hydrolase domain-containing 5	HDHD5	128.108	47	13	46.3	8.13	2.061	0.589515
P13929	Beta-enolase	ENO3	128.336	39	4	47	7.71	2.059	0.585361
Q15121	Astrocytic phosphoprotein PEA-15	PEA15	59.424	60	8	15	5.02	2.059	0.591552
Q9Y2Z4	Tyrosine--tRNA ligase, mitochondrial	YARS2	162.639	59	20	53.2	8.98	2.058	0.484695
P01034	Cystatin-C	CST3	3.89	12	1	15.8	8.75	2.058	0.640703
Q9H0E3	Histone deacetylase complex subunit SAP130	SAP130	47.026	14	10	110.3	9.83	2.055	0.678926
P62699	Protein yippee-like 5	YPEL5	19.364	50	5	13.8	7.31	2.055	0.646638
O43353	Receptor-interacting serine/threonine-protein kinase 2	RIPK2	85.692	49	16	61.2	7.09	2.054	0.632425
Q9UMS0	NFU1 iron-sulfur cluster scaffold homolog, mitochondrial	NFU1	4.488	6	1	28.4	5.07	2.051	0.596856
P62834	Ras-related protein Rap-1A	RAP1A	162.685	80	5	21	6.67	2.05	0.626964
Q96DU7	Inositol-trisphosphate 3-kinase C	ITPKC	75.794	30	14	75.2	5.14	2.05	0.742171
O15083	ERC protein 2	ERC2	18.945	6	1	110.5	6.99	2.048	0.761891
P18669	Phosphoglycerate mutase 1	PGAM1	430.302	78	15	28.8	7.18	2.047	0.565568
Q9BTU6	Phosphatidylinositol 4-kinase type 2-alpha	PI4K2A	181.332	66	28	54	8.29	2.044	0.566657
Q96EP5	DAZ-associated protein 1	DAZAP1	150.226	40	12	43.4	8.56	2.044	0.514385
Q86UP2	Kinectin	KTN1	993.473	75	123	156.2	5.64	2.042	0.571025
P54687	Branched-chain-amino-acid aminotransferase, cytosolic	BCAT1	49.306	23	9	42.9	5.3	2.04	0.63394
Q99828	Calcium and integrin-binding protein 1	CIB1	12.75	17	2	21.7	4.78	2.04	0.798077
Q86TN4	tRNA 2'-phosphotransferase 1	TRPT1	33.074	48	8	27.7	9.98	2.039	0.675955
P01116	GTPase KRas	KRAS	66.552	47	2	21.6	6.77	2.038	0.640445
P0CG12	Decreased expression in renal and prostate cancer protein	DERPC	81.702	37	12	51.4	12.41	2.036	0.500811
Q9Y3X0	Coiled-coil domain-containing protein 9	CCDC9	17.138	11	4	59.7	5.4	2.034	0.723397
Q96AG4	Leucine-rich repeat-containing protein 59	LRRC59	206.468	58	22	34.9	9.57	2.033	0.581368
Q96LJ7	Dehydrogenase/reductase SDR family member 1	DHRS1	45.766	38	9	33.9	7.83	2.033	0.71226
P55196	Afadin	AFDN	466.426	53	74	206.7	6.47	2.032	0.522301
P05067	Amyloid-beta precursor protein	APP	109.782	34	18	86.9	4.82	2.032	0.648991
Q92692	Nectin-2	NECTIN2	48.361	24	11	57.7	4.82	2.03	0.657873
Q8WYQ5	Microprocessor complex subunit DGCR8	DGCR8	8.52	8	3	86	5.95	2.03	0.659074
P0DUB6	Alpha-amylase 1A	AMY1A	3.645	2	1	57.7	6.93	2.029	0.662255
Q9Y6M1	Insulin-like growth factor 2 mRNA-binding protein 2	IGF2BP2	181.243	50	24	66.1	8.46	2.028	0.501512
Q9UBI6	Guanine nucleotide-binding protein G(I)/G(S)/G(O) subunit gamma-12	GNG12	56.945	71	6	8	8.97	2.025	0.591151
O15511	Actin-related protein 2/3 complex subunit 5	ARPC5	111.726	67	7	16.3	5.67	2.024	0.544265
P49257	Protein ERGIC-53	LMAN1	224.7	40	20	57.5	6.77	2.023	0.554599
O00716	Transcription factor E2F3	E2F3	5.209	4	2	49.1	5.44	2.023	0.73182
O15162	Phospholipid scramblase 1	PLSCR1	25.459	17	5	35	4.94	2.021	0.678482
Q9P2E9	Ribosome-binding protein 1	RRBP1	525.307	50	68	152.4	8.6	2.02	0.58267
Q9NPH3	Interleukin-1 receptor accessory protein	IL1RAP	3.429	2	1	65.4	8.12	2.02	0.733075
P80723	Brain acid soluble protein 1	BASP1	60.044	63	7	22.7	4.63	2.018	0.733132
Q8NHQ8	Ras association domain-containing protein 8	RASSF8	20.129	14	4	48.3	6.49	2.018	0.709924
Q8TEQ0	Sorting nexin-29	SNX29	6.321	4	3	91.2	6.21	2.018	0.78764
Q6NUK1	Calcium-binding mitochondrial carrier protein SCaMC-1	SLC25A24	307.966	65	31	53.3	6.33	2.016	0.599948
P30044	Peroxiredoxin-5, mitochondrial	PRDX5	84.779	57	12	22.1	8.7	2.016	0.500811
P41236	Protein phosphatase inhibitor 2	PPP1R2	29.315	34	6	23	4.74	2.016	0.719524
O96018	Amyloid-beta A4 precursor protein-binding family A member 3	APBA3	13.705	9	3	61.4	4.94	2.016	0.680073
Q8WVM0	Dimethyladenosine transferase 1, mitochondrial	TFB1M	87.981	56	15	39.5	9.26	2.015	0.662547
O95159	Zinc finger protein-like 1	ZFPL1	110.59	50	11	34.1	8.07	2.014	0.529591
O00291	Huntingtin-interacting protein 1	HIP1	26.375	7	4	116.1	5.3	2.012	0.672928
Q9H0I2	Enkurin domain-containing protein 1	ENKD1	12.982	12	3	38.7	9.8	2.012	0.727596
Q53LP3	Ankyrin repeat domain-containing protein SOWAHC	SOWAHC	74.904	39	13	55.6	7.03	2.01	0.636598
Q9UL46	Proteasome activator complex subunit 2	PSME2	153.708	69	16	27.4	5.73	2.009	0.554544
P55199	RNA polymerase II elongation factor ELL	ELL	45.043	32	13	68.2	9.33	2.009	0.700161
Q92622	Run domain Beclin-1-interacting and cysteine-rich domain-containing protein	RUBCN	20.85	9	6	108.6	6.25	2.009	0.675955
P49589	Cysteine--tRNA ligase, cytoplasmic	CARS1	334.525	62	42	85.4	6.76	2.008	0.526652
P57737	Coronin-7	CORO7	124.805	31	18	100.5	5.8	2.008	0.629242
Q96M27	Protein PRRC1	PRRC1	56.999	25	9	46.7	5.83	2.008	0.622859
Q9Y5B8	Nucleoside diphosphate kinase 7	NME7	101.058	48	13	42.5	6.47	2.007	0.594791
Q93015	N-alpha-acetyltransferase 80	NAA80	11.096	20	3	31.4	7.85	2.007	0.790358
Q5JTD0	Tight junction-associated protein 1	TJAP1	43.906	30	11	61.8	5.97	2.005	0.734892
Q14108	Lysosome membrane protein 2	SCARB2	98.182	27	11	54.3	5.14	2.004	0.560188
A6NHL2	Tubulin alpha chain-like 3	TUBAL3	66.717	11	1	49.9	6.05	2.004	0.789311
Q9Y5Z4	Heme-binding protein 2	HEBP2	45.18	60	9	22.9	4.63	2.004	0.67815
P60174	Triosephosphate isomerase	TPI1	350.421	92	27	26.7	6.9	2.002	0.612392
O75787	Renin receptor	ATP6AP2	77.092	39	11	39	6.1	2.001	0.625016
P49768	Presenilin-1	PSEN1	47.422	20	6	52.6	5.31	2.001	0.712653
O14662	Syntaxin-16	STX16	68.748	43	10	37	6.11	2	0.789457
Q13371	Phosducin-like protein	PDCL	12.375	14	4	34.3	4.73	2	0.716738
O95104	SR-related and CTD-associated factor 4	SCAF4	87.875	18	10	125.8	9.55	1.998	0.659074
Q8TF74	WAS/WASL-interacting protein family member 2	WIPF2	94.256	68	22	46.3	10.93	1.997	0.629242
Q53ET0	CREB-regulated transcription coactivator 2	CRTC2	44.26	23	9	73.3	7.11	1.995	0.693771
Q9NZC3	Glycerophosphodiester phosphodiesterase 1	GDE1	19.785	15	4	37.7	6.71	1.995	0.773206
Q96EK6	Glucosamine 6-phosphate N-acetyltransferase	GNPNAT1	78.422	68	9	20.7	7.99	1.994	0.632456
Q13885	Tubulin beta-2A chain	TUBB2A	803.277	75	1	49.9	4.89	1.993	0.719524
Q08345	Epithelial discoidin domain-containing receptor 1	DDR1	77.757	25	18	101.1	6.83	1.993	0.629242
Q9NX38	Protein Abitram	ABITRAM	3.408	7	1	20.4	7.93	1.991	0.745229
Q4L180	Filamin A-interacting protein 1-like	FILIP1L	68.188	18	16	130.3	6.57	1.99	0.716738
P04424	Argininosuccinate lyase	ASL	130.962	46	21	51.6	6.48	1.988	0.615403
Q9Y365	START domain-containing protein 10	STARD10	9.524	10	3	33	7.12	1.987	0.731654
P18084	Integrin beta-5	ITGB5	15.02	11	5	88	6.06	1.986	0.770444
O94817	Ubiquitin-like protein ATG12	ATG12	10.424	19	4	15.1	5.1	1.985	0.719846
Q13480	GRB2-associated-binding protein 1	GAB1	22.288	10	5	76.6	5.96	1.984	0.742171
O00220	Tumor necrosis factor receptor superfamily member 10A	TNFRSF10A	13.061	10	4	50.1	7.03	1.982	0.697432
P58546	Myotrophin	MTPN	93.525	84	8	12.9	5.52	1.979	0.646096
Q9Y5B0	RNA polymerase II subunit A C-terminal domain phosphatase	CTDP1	75.102	29	18	104.3	5.27	1.979	0.723015
Q9HAV7	GrpE protein homolog 1, mitochondrial	GRPEL1	153.689	64	15	24.3	8.12	1.978	0.580734
Q99747	Gamma-soluble NSF attachment protein	NAPG	55.312	46	12	34.7	5.41	1.978	0.696432
P31151	Protein S100-A7	S100A7	19.135	36	4	11.5	6.77	1.978	0.788442
Q86TS9	39S ribosomal protein L52, mitochondrial	MRPL52	17.309	27	1	13.7	10.26	1.978	0.755231
O15211	Ral guanine nucleotide dissociation stimulator-like 2	RGL2	21.654	13	5	83.5	6.18	1.977	0.802067
Q9HAH7	Probable fibrosin-1	FBRS	18.313	18	5	48.4	9.95	1.977	0.697432
Q9UFF9	CCR4-NOT transcription complex subunit 8	CNOT8	19.05	25	6	33.5	4.81	1.975	0.722093
P80188	Neutrophil gelatinase-associated lipocalin	LCN2	81.465	61	10	22.6	8.91	1.973	0.659074
O00401	Neural Wiskott-Aldrich syndrome protein	WASL	126.058	56	19	54.8	7.93	1.972	0.70286
Q9UKY7	Protein CDV3 homolog	CDV3	100.445	67	10	27.3	6.4	1.972	0.659113
P17029	Zinc finger protein with KRAB and SCAN domains 1	ZKSCAN1	8.037	5	2	63.6	7.05	1.972	0.81793
Q04721	Neurogenic locus notch homolog protein 2	NOTCH2	199.347	24	37	265.2	5.14	1.969	0.697432
Q9UM54	Unconventional myosin-VI	MYO6	507.173	58	70	149.6	8.53	1.968	0.659111
Q96BT7	Alkylated DNA repair protein alkB homolog 8	ALKBH8	7.808	5	2	75.2	7.99	1.966	0.759909
Q14119	Vascular endothelial zinc finger 1	VEZF1	29.255	13	4	56.9	9.52	1.965	0.742171
Q9GZT6	Coiled-coil domain-containing protein 90B, mitochondrial	CCDC90B	20.773	23	5	29.5	7.55	1.965	0.713251
P63104	14-3-3 protein zeta/delta	YWHAZ	294.256	91	19	27.7	4.79	1.963	0.648306
Q12974	Protein tyrosine phosphatase type IVA 2	PTP4A2	73.407	64	6	19.1	8.37	1.963	0.659113
Q8N556	Actin filament-associated protein 1	AFAP1	92.287	36	21	80.7	8.68	1.961	0.739808
Q9H147	Deoxynucleotidyltransferase terminal-interacting protein 1	DNTTIP1	51.72	42	11	37	8.97	1.961	0.675797
Q9Y3Q8	TSC22 domain family protein 4	TSC22D4	38.112	34	8	41	7.21	1.961	0.733132
Q9BQK8	Phosphatidate phosphatase LPIN3	LPIN3	6.939	3	2	93.6	5.52	1.961	0.750523
Q641Q2	WASH complex subunit 2A	WASHC2A	195.17	37	5	147.1	4.81	1.96	0.743613
Q9Y4F5	Centrosomal protein of 170 kDa protein B	CEP170B	187.806	36	36	171.6	6.84	1.958	0.732708
P51965	Ubiquitin-conjugating enzyme E2 E1	UBE2E1	31.972	40	2	21.4	8.53	1.958	0.750523
Q99807	5-demethoxyubiquinone hydroxylase, mitochondrial	COQ7	23.158	39	6	24.3	8.59	1.956	0.723397
P0DJ93	Small integral membrane protein 13	SMIM13	22.128	46	3	10.3	6.67	1.956	0.719524
Q9UP83	Conserved oligomeric Golgi complex subunit 5	COG5	115.59	32	25	92.7	6.6	1.954	0.681816
Q9Y6B6	GTP-binding protein SAR1b	SAR1B	104.185	78	8	22.4	6.11	1.954	0.723397
Q14653	Interferon regulatory factor 3	IRF3	111.937	38	12	47.2	5.34	1.953	0.650933
Q6P4R8	Nuclear factor related to kappa-B-binding protein	NFRKB	47.038	15	14	138.9	9.25	1.952	0.719524
Q9UQR1	Zinc finger protein 148	ZNF148	34.416	13	7	88.9	6.48	1.95	0.723397
Q14554	Protein disulfide-isomerase A5	PDIA5	51.27	29	13	59.6	7.91	1.949	0.689121
O75420	GRB10-interacting GYF protein 1	GIGYF1	26.714	9	7	114.5	5.39	1.944	0.742171
Q9H469	F-box/LRR-repeat protein 15	FBXL15	14.486	21	5	33	7.44	1.942	0.829147
Q9H2H8	Peptidyl-prolyl cis-trans isomerase-like 3	PPIL3	30.54	65	8	18.1	6.79	1.941	0.824668
Q7L4E1	Mitoguardin 2	MIGA2	10.792	10	3	65.5	5.83	1.941	0.809246
Q16775	Hydroxyacylglutathione hydrolase, mitochondrial	HAGH	66.581	41	9	33.8	8.12	1.94	0.742171
Q9NX18	Succinate dehydrogenase assembly factor 2, mitochondrial	SDHAF2	12.082	13	3	19.6	6.8	1.94	0.810799
Q15642	Cdc42-interacting protein 4	TRIP10	248.144	52	25	68.3	5.73	1.939	0.609839
P61077	Ubiquitin-conjugating enzyme E2 D3	UBE2D3	37.276	27	1	16.7	7.8	1.939	0.658433
Q9Y2U5	Mitogen-activated protein kinase kinase kinase 2	MAP3K2	40.356	22	11	69.7	8	1.938	0.781487
Q969M7	NEDD8-conjugating enzyme UBE2F	UBE2F	9.625	12	2	21.1	6.79	1.938	0.77984
Q9HB21	Pleckstrin homology domain-containing family A member 1	PLEKHA1	37.215	28	10	45.5	8.56	1.937	0.742201
P18206	Vinculin	VCL	1111.2	77	102	123.7	5.66	1.935	0.679553
Q9P0J7	E3 ubiquitin-protein ligase KCMF1	KCMF1	89.608	44	10	41.9	5.66	1.934	0.659113
Q8NI37	Protein phosphatase PTC7 homolog	PPTC7	16.608	17	4	32.6	5.19	1.934	0.769222
O00161	Synaptosomal-associated protein 23	SNAP23	51.872	50	8	23.3	5.01	1.933	0.749052
Q9NP97	Dynein light chain roadblock-type 1	DYNLRB1	42.286	61	5	10.9	7.25	1.933	0.725968
O75665	Oral-facial-digital syndrome 1 protein	OFD1	11.683	5	4	116.6	6.1	1.933	0.842139
P43366	Melanoma-associated antigen B1	MAGEB1	5.206	4	1	39	8.44	1.932	0.630721
P27448	MAP/microtubule affinity-regulating kinase 3	MARK3	203.28	51	20	84.4	9.57	1.93	0.64773
Q9Y4E1	WASH complex subunit 2C	WASHC2C	184.53	35	3	144.8	4.79	1.929	0.774274
Q8IUD2	ELKS/Rab6-interacting/CAST family member 1	ERC1	173.542	45	32	128	5.97	1.928	0.679227
Q9BXF6	Rab11 family-interacting protein 5	RAB11FIP5	70.283	40	14	70.4	9.23	1.928	0.732708
Q9NQY0	Bridging integrator 3	BIN3	30.115	33	7	29.6	7.47	1.928	0.777002
Q9UHA4	Ragulator complex protein LAMTOR3	LAMTOR3	23.389	49	4	13.6	7.34	1.928	0.782229
Q96PU5	E3 ubiquitin-protein ligase NEDD4-like	NEDD4L	108.306	33	16	111.9	5.82	1.927	0.754517
Q9UBS8	E3 ubiquitin-protein ligase RNF14	RNF14	12.055	7	3	53.8	4.75	1.927	0.776402
P55795	Heterogeneous nuclear ribonucleoprotein H2	HNRNPH2	257.45	50	10	49.2	6.3	1.925	0.623667
Q9P227	Rho GTPase-activating protein 23	ARHGAP23	11.641	3	2	162.1	9.19	1.922	0.816127
P49790	Nuclear pore complex protein Nup153	NUP153	391.624	57	61	153.8	8.73	1.919	0.646109
Q96GD0	Chronophin	PDXP	87.685	60	14	31.7	6.55	1.919	0.742171
O43291	Kunitz-type protease inhibitor 2	SPINT2	81.952	47	9	28.2	8.29	1.919	0.670417
O43583	Density-regulated protein	DENR	98.501	57	12	22.1	5.3	1.918	0.625016
O43852	Calumenin	CALU	81.542	50	12	37.1	4.64	1.918	0.733075
Q5QJ74	Tubulin-specific chaperone cofactor E-like protein	TBCEL	23.456	18	6	48.2	5.38	1.917	0.772008
Q9HAU0	Pleckstrin homology domain-containing family A member 5	PLEKHA5	163.394	42	33	127.4	7.53	1.916	0.755231
Q9NX46	ADP-ribose glycohydrolase ARH3	ADPRS	90.205	43	12	38.9	5.07	1.916	0.710784
Q01955	Collagen alpha-3(IV) chain	COL4A3	7.423	1	1	161.7	9.16	1.916	0.74818
Q9BY32	Inosine triphosphate pyrophosphatase	ITPA	91.258	60	9	21.4	5.66	1.915	0.689121
Q4KWH8	1-phosphatidylinositol 4,5-bisphosphate phosphodiesterase eta-1	PLCH1	4.499	1	2	189.1	7.74	1.915	0.737436
O94925	Glutaminase kidney isoform, mitochondrial	GLS	322.445	47	29	73.4	7.77	1.912	0.697432
O00764	Pyridoxal kinase	PDXK	144.899	63	17	35.1	6.13	1.912	0.624741
Q13432	Protein unc-119 homolog A	UNC119	12.525	16	2	26.9	6.42	1.912	0.827282
P61011	Signal recognition particle 54 kDa protein	SRP54	243.646	63	32	55.7	8.75	1.911	0.625016
Q07817	Bcl-2-like protein 1	BCL2L1	8.307	11	2	26	4.93	1.909	0.756087
O76070	Gamma-synuclein	SNCG	14.915	52	5	13.3	4.86	1.908	0.842898
Q8TAA5	GrpE protein homolog 2, mitochondrial	GRPEL2	12.334	21	4	25.4	7.72	1.907	0.774221
Q58WW2	DDB1- and CUL4-associated factor 6	DCAF6	91.8	28	15	96.2	5.27	1.906	0.794997
P49354	Protein farnesyltransferase/geranylgeranyltransferase type-1 subunit alpha	FNTA	111.58	60	19	44.4	5.08	1.904	0.689121
P42226	Signal transducer and activator of transcription 6	STAT6	93.2	31	17	94.1	6.23	1.904	0.746716
Q9UPW0	Forkhead box protein J3	FOXJ3	22.215	9	4	68.9	7.09	1.904	0.77984
Q15561	Transcriptional enhancer factor TEF-3	TEAD4	11.901	9	1	48.3	7.33	1.902	0.830869
P30046	D-dopachrome decarboxylase	DDT	53.706	58	7	12.7	7.3	1.901	0.694364
P34897	Serine hydroxymethyltransferase, mitochondrial	SHMT2	356.756	69	32	56	8.53	1.9	0.719524
Q96L58	Beta-1,3-galactosyltransferase 6	B3GALT6	39.552	37	11	37.1	9.66	1.9	0.82622
O60784	Target of Myb protein 1	TOM1	36.46	17	5	53.8	4.7	1.9	0.790358
Q8TD55	Pleckstrin homology domain-containing family O member 2	PLEKHO2	16.735	12	4	53.3	5.43	1.9	0.831166
Q8IYA6	Cytoskeleton-associated protein 2-like	CKAP2L	12.538	6	3	83.5	9.83	1.9	0.837675
Q9NVW2	E3 ubiquitin-protein ligase RLIM	RLIM	14.103	9	4	68.5	7.56	1.899	0.807207
Q6JQN1	Acyl-CoA dehydrogenase family member 10	ACAD10	60.099	17	12	118.8	8.06	1.898	0.74818
Q5T160	Probable arginine--tRNA ligase, mitochondrial	RARS2	50.394	28	14	65.5	8.21	1.898	0.748064
P78524	DENN domain-containing protein 2B	DENND2B	4.992	2	2	126.4	9.25	1.898	0.826144
Q9P270	SLAIN motif-containing protein 2	SLAIN2	34.412	19	7	62.5	9.45	1.897	0.773125
Q6XZF7	Dynamin-binding protein	DNMBP	112.163	23	25	177.2	5.39	1.895	0.74818
P48723	Heat shock 70 kDa protein 13	HSPA13	39.052	22	9	51.9	5.76	1.894	0.702965
P36897	TGF-beta receptor type-1	TGFBR1	25.468	17	6	55.9	7.55	1.894	0.75174
Q9H840	Gem-associated protein 7	GEMIN7	6.795	21	1	14.5	7.4	1.894	0.83501
O14776	Transcription elongation regulator 1	TCERG1	261.911	33	45	123.8	8.65	1.893	0.67686
P80404	4-aminobutyrate aminotransferase, mitochondrial	ABAT	27.329	15	6	56.4	7.96	1.893	0.773206
Q15714	TSC22 domain family protein 1	TSC22D1	8.039	2	1	109.6	5.64	1.892	0.789457
Q9NX07	tRNA selenocysteine 1-associated protein 1	TRNAU1AP	16.351	21	4	32.5	4.74	1.891	0.76457
Q13164	Mitogen-activated protein kinase 7	MAPK7	8.087	6	3	88.3	5.88	1.891	0.831743
Q6NZ67	Mitotic-spindle organizing protein 2B	MZT2B	33.938	46	1	16.2	10.15	1.89	0.760504
Q9H1P3	Oxysterol-binding protein-related protein 2	OSBPL2	66.868	38	14	55.2	6.35	1.889	0.849784
Q15833	Syntaxin-binding protein 2	STXBP2	238.996	56	29	66.4	6.55	1.888	0.66427
P61225	Ras-related protein Rap-2b	RAP2B	106.579	69	7	20.5	4.81	1.888	0.698513
O60610	Protein diaphanous homolog 1	DIAPH1	406.225	44	56	141.3	5.41	1.887	0.73182
O15091	Mitochondrial ribonuclease P catalytic subunit	PRORP	43.66	22	10	67.3	8.78	1.887	0.768197
Q9H079	KATNB1-like protein 1	KATNBL1	18.183	14	3	34.7	9.04	1.887	0.858663
P51812	Ribosomal protein S6 kinase alpha-3	RPS6KA3	345.482	59	26	83.7	6.89	1.886	0.732708
Q8IUW5	RELT-like protein 1	RELL1	32.001	42	6	29.3	8.34	1.886	0.850354
Q9NQ48	Leucine zipper transcription factor-like protein 1	LZTFL1	46.477	37	9	34.6	5.36	1.884	0.821775
P62873	Guanine nucleotide-binding protein G(I)/G(S)/G(T) subunit beta-1	GNB1	273.608	71	12	37.4	6	1.883	0.735097
P49841	Glycogen synthase kinase-3 beta	GSK3B	158.612	67	16	46.7	8.78	1.883	0.657507
Q9BV68	E3 ubiquitin-protein ligase RNF126	RNF126	22.287	25	5	33.8	5.47	1.883	0.782229
P51858	Hepatoma-derived growth factor	HDGF	308.479	84	26	26.8	4.73	1.881	0.736988
O76003	Glutaredoxin-3	GLRX3	205.951	68	22	37.4	5.39	1.881	0.725548
Q14681	BTB/POZ domain-containing protein KCTD2	KCTD2	12.919	27	2	28.5	5.29	1.881	0.794053
Q01433	AMP deaminase 2	AMPD2	151.951	39	29	100.6	6.93	1.88	0.678482
P53367	Arfaptin-1	ARFIP1	180.476	66	18	41.7	6.7	1.879	0.734892
Q14409	Glycerol kinase 3	GK3P	24.109	17	8	60.6	6.39	1.876	0.824106
P27797	Calreticulin	CALR	482.745	56	26	48.1	4.44	1.875	0.742756
Q16649	Nuclear factor interleukin-3-regulated protein	NFIL3	7.901	8	3	51.4	7.18	1.875	0.793916
P07737	Profilin-1	PFN1	189.41	98	19	15	8.27	1.874	0.744002
P00491	Purine nucleoside phosphorylase	PNP	247.54	73	19	32.1	6.95	1.873	0.744458
P36551	Oxygen-dependent coproporphyrinogen-III oxidase, mitochondrial	CPOX	146.427	58	24	50.1	8.25	1.873	0.716738
Q9NZT2	Opioid growth factor receptor	OGFR	197.396	47	27	73.3	4.84	1.872	0.672496
P61586	Transforming protein RhoA	RHOA	159.32	81	8	21.8	6.1	1.872	0.744996
Q9C0F1	Centrosomal protein of 44 kDa	CEP44	8.1	9	2	44.1	5.21	1.87	0.831075
Q9UH65	Switch-associated protein 70	SWAP70	216.476	58	31	69	5.87	1.869	0.670417
P23610	40-kDa huntingtin-associated protein	F8A1	47.327	30	7	39.1	6.84	1.868	0.826144
P35221	Catenin alpha-1	CTNNA1	722.363	74	50	100	6.29	1.866	0.752972
O75071	EF-hand calcium-binding domain-containing protein 14	EFCAB14	17.401	15	4	55	6.32	1.865	0.766074
P35914	Hydroxymethylglutaryl-CoA lyase, mitochondrial	HMGCL	60.283	43	13	34.3	8.54	1.864	0.75475
O75122	CLIP-associating protein 2	CLASP2	201.018	40	35	141	8.4	1.863	0.74818
O75326	Semaphorin-7A	SEMA7A	99.978	43	23	74.8	7.64	1.863	0.727582
Q9BZF9	Uveal autoantigen with coiled-coil domains and ankyrin repeats	UACA	295.941	52	59	162.4	7.03	1.861	0.669214
P13667	Protein disulfide-isomerase A4	PDIA4	430.411	64	49	72.9	5.07	1.859	0.758846
P37802	Transgelin-2	TAGLN2	260.422	94	25	22.4	8.25	1.859	0.759248
O95297	Myelin protein zero-like protein 1	MPZL1	78.59	33	8	29.1	8.72	1.859	0.736988
Q8N488	RING1 and YY1-binding protein	RYBP	37.466	37	6	24.8	9.63	1.859	0.806101
Q14241	Elongin-A	ELOA	80.708	23	16	89.9	9.57	1.858	0.765084
Q9H4M9	EH domain-containing protein 1	EHD1	610.797	85	44	60.6	6.83	1.857	0.760504
O43623	Zinc finger protein SNAI2	SNAI2	6.938	10	2	30	8.72	1.857	0.865432
Q9Y2A9	N-acetyllactosaminide beta-1,3-N-acetylglucosaminyltransferase 3	B3GNT3	5.724	6	2	42.5	8.68	1.857	0.825986
Q96LZ7	Regulator of microtubule dynamics protein 2	RMDN2	7.067	6	2	47.4	6.54	1.855	0.804273
Q9NQG5	Regulation of nuclear pre-mRNA domain-containing protein 1B	RPRD1B	179.622	69	16	36.9	5.97	1.852	0.705077
O96007	Molybdopterin synthase catalytic subunit	MOCS2	22.598	39	6	20.9	5.44	1.852	0.77174
Q69YL0	Protein NCBP2AS2	NCBP2AS2	5.966	14	1	10.9	12	1.851	0.86549
Q712K3	Ubiquitin-conjugating enzyme E2 R2	UBE2R2	32.984	31	7	27.1	4.42	1.85	0.770732
Q9NXX6	Non-structural maintenance of chromosomes element 4 homolog A	NSMCE4A	9.81	9	2	44.3	5.38	1.85	0.822248
P49902	Cytosolic purine 5'-nucleotidase	NT5C2	117.862	36	16	64.9	6.14	1.849	0.726355
P51580	Thiopurine S-methyltransferase	TPMT	69.616	53	14	28.2	6.23	1.849	0.762317
P30043	Flavin reductase (NADPH)	BLVRB	169.689	71	12	22.1	7.65	1.846	0.716738
P12814	Alpha-actinin-1	ACTN1	1134.61	76	43	103	5.41	1.845	0.773125
Q12907	Vesicular integral-membrane protein VIP36	LMAN2	234.932	64	21	40.2	6.95	1.845	0.773125
Q9UNZ2	NSFL1 cofactor p47	NSFL1C	177.915	62	22	40.5	5.1	1.845	0.703878
Q00534	Cyclin-dependent kinase 6	CDK6	80.882	41	9	36.9	6.46	1.845	0.789311
Q9NZC7	WW domain-containing oxidoreductase	WWOX	3.824	3	1	46.6	7.17	1.845	0.857453
Q9H4A6	Golgi phosphoprotein 3	GOLPH3	77.226	43	10	33.8	6.44	1.844	0.746716
P46937	Transcriptional coactivator YAP1	YAP1	59.761	31	8	54.4	5.17	1.844	0.803994
Q9H2D6	TRIO and F-actin-binding protein	TRIOBP	83.086	10	23	261.2	8.48	1.843	0.784888
Q9BVG8	Kinesin-like protein KIFC3	KIFC3	12.271	4	3	92.7	7.69	1.843	0.80766
Q86TB9	Protein PAT1 homolog 1	PATL1	210.135	49	30	86.8	6.67	1.841	0.765084
Q9Y3L3	SH3 domain-binding protein 1	SH3BP1	111.598	38	18	75.7	6.77	1.841	0.789311
Q9UK41	Vacuolar protein sorting-associated protein 28 homolog	VPS28	94.194	75	16	25.4	5.54	1.841	0.770444
Q15633	RISC-loading complex subunit TARBP2	TARBP2	29.192	26	7	39	6.54	1.84	0.824106
Q8NG11	Tetraspanin-14	TSPAN14	34.252	31	8	30.7	6.84	1.838	0.807242
Q06547	GA-binding protein subunit beta-1	GABPB1	12.082	12	4	42.5	4.86	1.838	0.775235
Q9P1Y5	Calmodulin-regulated spectrin-associated protein 3	CAMSAP3	125.094	38	27	134.7	8.35	1.836	0.777002
Q9NWZ3	Interleukin-1 receptor-associated kinase 4	IRAK4	18.323	15	6	51.5	5.41	1.836	0.807207
Q75N03	E3 ubiquitin-protein ligase Hakai	CBLL1	11.093	8	3	54.5	8.29	1.836	0.781261
P12107	Collagen alpha-1(XI) chain	COL11A1	4.356	1	1	181	5.17	1.835	0.853591
P56524	Histone deacetylase 4	HDAC4	12.652	4	4	119	6.96	1.834	0.841519
Q9Y613	FH1/FH2 domain-containing protein 1	FHOD1	258.318	46	41	126.5	6.39	1.833	0.712653
Q8NC56	LEM domain-containing protein 2	LEMD2	128.517	50	22	56.9	9	1.833	0.699656
Q9NUY8	TBC1 domain family member 23	TBC1D23	70.016	24	11	78.3	5.41	1.833	0.793487
Q86Y37	CDK2-associated and cullin domain-containing protein 1	CACUL1	36.077	31	7	41	5.19	1.833	0.820211
Q15172	Serine/threonine-protein phosphatase 2A 56 kDa regulatory subunit alpha isoform	PPP2R5A	67.194	30	11	56.2	6.71	1.831	0.781487
P35609	Alpha-actinin-2	ACTN2	258.521	22	3	103.8	5.45	1.829	0.745369
O00160	Unconventional myosin-If	MYO1F	56.255	8	3	124.8	9.11	1.829	0.789311
Q969V5	Mitochondrial ubiquitin ligase activator of NFKB 1	MUL1	10.216	12	3	39.8	8.13	1.829	0.831057
Q96II8	DISP complex protein LRCH3	LRCH3	89.101	38	20	86	6.71	1.827	0.810799
Q13126	S-methyl-5'-thioadenosine phosphorylase	MTAP	189.763	81	18	31.2	7.18	1.826	0.727067
O14908	PDZ domain-containing protein GIPC1	GIPC1	182.701	69	18	36	6.28	1.826	0.719524
P00492	Hypoxanthine-guanine phosphoribosyltransferase	HPRT1	125.267	79	14	24.6	6.68	1.826	0.789719
Q13951	Core-binding factor subunit beta	CBFB	70.957	45	10	21.5	6.6	1.826	0.723397
Q8N6T7	NAD-dependent protein deacetylase sirtuin-6	SIRT6	44.767	37	11	39.1	9.19	1.826	0.788442
P29353	SHC-transforming protein 1	SHC1	140.159	47	18	62.8	6.44	1.825	0.791039
Q5VV41	Rho guanine nucleotide exchange factor 16	ARHGEF16	124.774	47	22	80.1	7.36	1.825	0.765084
Q9BVG4	Protein PBDC1	PBDC1	54.233	38	8	26	4.79	1.824	0.779749
A1A4S6	Rho GTPase-activating protein 10	ARHGAP10	48.43	21	16	89.3	7.18	1.824	0.788442
O15523	ATP-dependent RNA helicase DDX3Y	DDX3Y	299.356	58	6	73.1	7.55	1.823	0.771104
O43169	Cytochrome b5 type B	CYB5B	132.459	73	10	16.7	4.97	1.823	0.702965
Q96HJ9	Protein FMC1 homolog	FMC1	6.633	20	2	12.7	10.07	1.823	0.805532
Q7Z2K8	G protein-regulated inducer of neurite outgrowth 1	GPRIN1	6.302	3	2	102.3	8.06	1.823	0.826144
Q13506	NGFI-A-binding protein 1	NAB1	28.424	17	5	54.4	6.7	1.822	0.826144
Q9NU19	TBC1 domain family member 22B	TBC1D22B	47.406	31	10	59	7.39	1.821	0.83501
Q9BST9	Rhotekin	RTKN	136.86	48	17	62.6	7.44	1.82	0.780056
Q86WC4	Osteopetrosis-associated transmembrane protein 1	OSTM1	3.437	3	1	37.2	6.01	1.82	0.826144
Q13043	Serine/threonine-protein kinase 4	STK4	124.493	50	13	55.6	5.07	1.817	0.7269
Q14596	Next to BRCA1 gene 1 protein	NBR1	16.268	8	5	107.3	5.12	1.817	0.793589
Q8N128	Protein FAM177A1	FAM177A1	13.986	34	5	23.7	4.45	1.817	0.804961
P13995	Bifunctional methylenetetrahydrofolate dehydrogenase/cyclohydrolase, mitochondrial	MTHFD2	157.119	58	14	37.9	8.73	1.816	0.75475
Q8TBC4	NEDD8-activating enzyme E1 catalytic subunit	UBA3	195.143	64	23	51.8	5.45	1.815	0.75475
Q9NSC5	Homer protein homolog 3	HOMER3	52.011	39	11	39.8	5.45	1.815	0.820805
P42566	Epidermal growth factor receptor substrate 15	EPS15	227.424	55	38	98.6	4.64	1.814	0.777002
Q6DKK2	Tetratricopeptide repeat protein 19, mitochondrial	TTC19	23.913	24	7	42.4	5.77	1.813	0.807043
O60830	Mitochondrial import inner membrane translocase subunit Tim17-B	TIMM17B	24.329	48	6	18.3	9.03	1.812	0.822248
Q02833	Ras association domain-containing protein 7	RASSF7	11.364	10	3	39.9	5.62	1.812	0.859686
Q07065	Cytoskeleton-associated protein 4	CKAP4	346.837	69	39	66	5.92	1.811	0.80563
P61981	14-3-3 protein gamma	YWHAG	233.4	79	13	28.3	4.89	1.811	0.80563
Q9ULH1	Arf-GAP with SH3 domain, ANK repeat and PH domain-containing protein 1	ASAP1	81.037	27	19	125.4	7.31	1.81	0.782229
Q9BT17	Mitochondrial ribosome-associated GTPase 1	MTG1	40.193	30	8	37.2	9.47	1.81	0.826144
Q7LBR1	Charged multivesicular body protein 1b	CHMP1B	13.929	14	4	22.1	8.1	1.81	0.795735
Q13277	Syntaxin-3	STX3	10.97	11	3	33.1	5.44	1.81	0.813374
P52565	Rho GDP-dissociation inhibitor 1	ARHGDIA	155.158	79	11	23.2	5.11	1.809	0.807207
Q8TD30	Alanine aminotransferase 2	GPT2	58.902	30	10	57.9	7.71	1.809	0.810433
P62195	26S proteasome regulatory subunit 8	PSMC5	352.496	74	32	45.6	7.55	1.807	0.809246
Q8N4X5	Actin filament-associated protein 1-like 2	AFAP1L2	84.17	35	19	91.2	5.31	1.807	0.831057
Q5SYE7	NHS-like protein 1	NHSL1	41.492	10	9	170.6	6.96	1.805	0.806101
P15121	Aldo-keto reductase family 1 member B1	AKR1B1	263.582	78	21	35.8	6.98	1.803	0.814023
Q9BUL8	Programmed cell death protein 10	PDCD10	94.45	61	11	24.7	8.19	1.803	0.744458
P52594	Arf-GAP domain and FG repeat-containing protein 1	AGFG1	143.199	38	14	58.2	8.63	1.802	0.770444
Q9UER7	Death domain-associated protein 6	DAXX	88.53	31	13	81.3	4.87	1.802	0.853591
Q86U28	Iron-sulfur cluster assembly 2 homolog, mitochondrial	ISCA2	10.507	29	3	16.5	5.25	1.802	0.829692
Q99728	BRCA1-associated RING domain protein 1	BARD1	3.567	1	1	86.6	8.72	1.802	0.825821
P14859	POU domain, class 2, transcription factor 1	POU2F1	73.134	25	9	76.4	6.81	1.801	0.831075
Q86X27	Ras-specific guanine nucleotide-releasing factor RalGPS2	RALGPS2	48.696	28	13	65.1	8.73	1.801	0.78756
Q8IW35	Centrosomal protein of 97 kDa	CEP97	43.73	19	11	96.9	5.02	1.799	0.780587
Q969P6	DNA topoisomerase I, mitochondrial	TOP1MT	26.02	9	1	69.8	9.41	1.799	0.887126
Q969S3	Zinc finger protein 622	ZNF622	90.632	42	16	54.2	6.15	1.797	0.792199
Q6UWU4	Bombesin receptor-activated protein C6orf89	C6orf89	5.624	4	1	39.8	6.83	1.797	0.888275
Q9NWT6	Hypoxia-inducible factor 1-alpha inhibitor	HIF1AN	71.922	49	12	40.3	5.57	1.796	0.810433
Q9NRS6	Sorting nexin-15	SNX15	40.841	42	12	38.3	5.19	1.796	0.833202
Q86V87	FHF complex subunit HOOK interacting protein 2B	FHIP2B	12.745	8	3	82.3	5.47	1.796	0.874023
O75689	Arf-GAP with dual PH domain-containing protein 1	ADAP1	11.601	10	3	43.4	8.97	1.796	0.83794
Q9ULU4	Protein kinase C-binding protein 1	ZMYND8	180.548	40	35	131.6	7.2	1.795	0.819375
Q9BZV1	UBX domain-containing protein 6	UBXN6	129.944	52	17	49.7	6.89	1.794	0.826144
P00387	NADH-cytochrome b5 reductase 3	CYB5R3	216.57	74	21	34.2	7.59	1.793	0.760504
Q8IYU8	Calcium uptake protein 2, mitochondrial	MICU2	59.258	26	7	49.6	9.09	1.793	0.826144
P22415	Upstream stimulatory factor 1	USF1	7.003	10	3	33.5	5.54	1.793	0.853011
P27348	14-3-3 protein theta	YWHAQ	256.375	75	15	27.7	4.78	1.792	0.824958
Q9NXV6	CDKN2A-interacting protein	CDKN2AIP	116.89	49	19	61.1	9.01	1.792	0.789457
Q8N3F8	MICAL-like protein 1	MICALL1	102.872	38	17	93.4	7.25	1.792	0.821257
Q08752	Peptidyl-prolyl cis-trans isomerase D	PPID	219.831	79	29	40.7	7.21	1.791	0.778075
Q4V328	GRIP1-associated protein 1	GRIPAP1	55.68	22	13	95.9	5.11	1.791	0.833903
Q9Y4G2	Pleckstrin homology domain-containing family M member 1	PLEKHM1	21.671	8	6	117.4	6.52	1.79	0.854279
Q8TEW0	Partitioning defective 3 homolog	PARD3	200.85	38	39	151.3	7.68	1.789	0.823623
O43325	LYR motif-containing protein 1	LYRM1	3.743	7	1	14.3	9.94	1.789	0.826144
Q9Y624	Junctional adhesion molecule A	F11R	123.537	51	14	32.6	7.9	1.788	0.782324
P63279	SUMO-conjugating enzyme UBC9	UBE2I	123.358	44	11	18	8.66	1.787	0.749052
Q15120	[Pyruvate dehydrogenase (acetyl-transferring)] kinase isozyme 3, mitochondrial	PDK3	31.21	29	9	46.9	8.37	1.787	0.880845
Q96AB3	Isochorismatase domain-containing protein 2	ISOC2	42.771	52	6	22.3	7.77	1.786	0.874255
Q9HCE7	E3 ubiquitin-protein ligase SMURF1	SMURF1	12.873	6	1	86.1	7.02	1.785	0.810204
Q96DM3	Regulator of MON1-CCZ1 complex	RMC1	4.736	5	2	74.9	7.83	1.785	0.812168
Q86SZ2	Trafficking protein particle complex subunit 6B	TRAPPC6B	18.817	34	4	18	8.68	1.784	0.828781
Q9UNF0	Protein kinase C and casein kinase substrate in neurons protein 2	PACSIN2	168.898	47	20	55.7	5.2	1.783	0.769744
Q13561	Dynactin subunit 2	DCTN2	150.901	61	18	44.2	5.21	1.783	0.760273
Q6P9B6	MTOR-associated protein MEAK7	MEAK7	149.144	39	11	51	6.24	1.783	0.737832
O75190	DnaJ homolog subfamily B member 6	DNAJB6	70.841	41	13	36.1	9.16	1.782	0.739473
Q99816	Tumor susceptibility gene 101 protein	TSG101	117.238	39	17	43.9	6.46	1.781	0.775235
Q9Y490	Talin-1	TLN1	1308.85	67	129	269.6	6.07	1.78	0.832134
Q07617	Sperm-associated antigen 1	SPAG1	24.442	10	6	103.6	6.86	1.78	0.808134
O95292	Vesicle-associated membrane protein-associated protein B/C	VAPB	195.433	66	20	27.2	7.3	1.778	0.822248
Q9Y4B6	DDB1- and CUL4-associated factor 1	DCAF1	19.089	5	5	168.9	5.06	1.778	0.856809
Q9NWU1	3-oxoacyl-[acyl-carrier-protein] synthase, mitochondrial	OXSM	96.072	54	14	48.8	7.66	1.777	0.850937
P22061	Protein-L-isoaspartate(D-aspartate) O-methyltransferase	PCMT1	149.45	63	12	24.6	7.21	1.776	0.766074
P49356	Protein farnesyltransferase subunit beta	FNTB	46.29	34	9	48.7	5.82	1.776	0.829147
P51668	Ubiquitin-conjugating enzyme E2 D1	UBE2D1	27.767	24	2	16.6	7.42	1.776	0.803994
Q5T6F2	Ubiquitin-associated protein 2	UBAP2	132.507	31	21	117	7.34	1.775	0.853591
P23381	Tryptophan--tRNA ligase, cytoplasmic	WARS1	367.557	79	33	53.1	6.23	1.773	0.840877
O75400	Pre-mRNA-processing factor 40 homolog A	PRPF40A	189.054	31	30	108.7	7.56	1.773	0.786297
O60232	Protein ZNRD2	ZNRD2	142.126	78	9	21.5	5.24	1.773	0.807207
P20908	Collagen alpha-1(V) chain	COL5A1	103.263	15	17	183.4	5.06	1.773	0.849844
O75496	Geminin	GMNN	9.216	22	3	23.6	4.96	1.772	0.860723
P49903	Selenide, water dikinase 1	SEPHS1	192.493	57	13	42.9	5.97	1.771	0.7269
Q07960	Rho GTPase-activating protein 1	ARHGAP1	170.359	67	23	50.4	6.29	1.771	0.780497
Q6DD87	Zinc finger protein 787	ZNF787	56.324	37	9	40.4	7.96	1.771	0.853153
O43760	Synaptogyrin-2	SYNGR2	14.316	16	4	24.8	4.94	1.771	0.846369
Q86TA1	MOB kinase activator 3B	MOB3B	4.982	9	1	25.4	8.43	1.771	0.843411
Q8NEF9	Serum response factor-binding protein 1	SRFBP1	63.659	36	11	48.6	9.58	1.769	0.814023
P13489	Ribonuclease inhibitor	RNH1	341.316	76	29	49.9	4.82	1.768	0.846369
Q08379	Golgin subfamily A member 2	GOLGA2	308.851	57	42	113	5.02	1.768	0.760504
P62136	Serine/threonine-protein phosphatase PP1-alpha catalytic subunit	PPP1CA	303.775	78	8	37.5	6.33	1.768	0.846369
Q9H0W9	Ester hydrolase C11orf54	C11orf54	32.996	32	8	35.1	6.7	1.768	0.854554
Q9H173	Nucleotide exchange factor SIL1	SIL1	30.96	20	8	52.1	5.36	1.768	0.846369
P15374	Ubiquitin carboxyl-terminal hydrolase isozyme L3	UCHL3	189.47	66	16	26.2	4.92	1.767	0.804961
Q07812	Apoptosis regulator BAX	BAX	97.008	55	10	21.2	5.22	1.767	0.814023
Q9UH99	SUN domain-containing protein 2	SUN2	224.984	54	24	80.3	6.73	1.765	0.833903
Q14244	Ensconsin	MAP7	42.259	20	13	84	9.61	1.764	0.819924
P25054	Adenomatous polyposis coli protein	APC	17.294	2	4	311.5	7.8	1.764	0.853153
Q8NBJ4	Golgi membrane protein 1	GOLM1	149.568	46	21	45.3	4.97	1.763	0.781487
O75170	Serine/threonine-protein phosphatase 6 regulatory subunit 2	PPP6R2	64.289	27	16	104.9	4.87	1.763	0.835185
Q96F24	Nuclear receptor-binding factor 2	NRBF2	10.692	18	3	32.4	5.87	1.762	0.875594
Q8NEG4	Protein FAM83F	FAM83F	4.161	3	1	55.5	8.19	1.76	0.890293
Q8NBS9	Thioredoxin domain-containing protein 5	TXNDC5	182.803	63	24	47.6	5.97	1.759	0.853591
Q8N183	NADH dehydrogenase [ubiquinone] 1 alpha subcomplex assembly factor 2	NDUFAF2	64.127	63	11	19.8	8.97	1.759	0.822993
Q8IZV5	Retinol dehydrogenase 10	RDH10	6.313	6	2	38.1	7.4	1.759	0.886512
P62330	ADP-ribosylation factor 6	ARF6	69.178	53	8	20.1	8.95	1.758	0.824106
P31946	14-3-3 protein beta/alpha	YWHAB	323.212	81	10	28.1	4.83	1.757	0.854279
O60763	General vesicular transport factor p115	USO1	439.225	56	42	107.8	4.91	1.756	0.833202
P06396	Gelsolin	GSN	431.554	48	14	85.6	6.28	1.756	0.854279
O75718	Cartilage-associated protein	CRTAP	130.499	50	19	46.5	5.73	1.756	0.795623
P35813	Protein phosphatase 1A	PPM1A	112.812	67	17	42.4	5.36	1.756	0.824106
P22681	E3 ubiquitin-protein ligase CBL	CBL	66.883	32	18	99.6	6.54	1.756	0.804273
P17535	Transcription factor jun-D	JUND	22.776	29	4	35.2	7.37	1.756	0.884914
Q9P0J0	NADH dehydrogenase [ubiquinone] 1 alpha subcomplex subunit 13	NDUFA13	52.23	53	9	16.7	8.43	1.753	0.780497
Q6MZP7	Protein lin-54 homolog	LIN54	12.275	10	4	79.4	9.01	1.753	0.854279
Q86V48	Leucine zipper protein 1	LUZP1	374.86	63	66	120.2	8.5	1.75	0.789457
Q9ULJ3	Zinc finger and BTB domain-containing protein 21	ZBTB21	49.013	17	12	118.8	8.29	1.75	0.857453
Q15165	Serum paraoxonase/arylesterase 2	PON2	45.914	36	7	39.4	5.6	1.75	0.829692
Q66GS9	Centrosomal protein of 135 kDa	CEP135	21.046	6	7	133.4	6.21	1.75	0.852202
Q9Y2G5	GDP-fucose protein O-fucosyltransferase 2	POFUT2	56.46	36	12	49.9	6.6	1.749	0.856809
Q9Y3D6	Mitochondrial fission 1 protein	FIS1	25.11	30	5	16.9	8.79	1.749	0.831075
Q06323	Proteasome activator complex subunit 1	PSME1	150.589	64	18	28.7	6.02	1.748	0.83501
Q86WA6	Valacyclovir hydrolase	BPHL	12.375	13	3	32.5	9.14	1.748	0.829692
Q86YS6	Ras-related protein Rab-43	RAB43	34.932	56	10	23.3	5.64	1.747	0.905899
O15400	Syntaxin-7	STX7	49.992	52	10	29.8	5.55	1.745	0.840877
Q96SZ5	2-aminoethanethiol dioxygenase	ADO	52.282	44	9	29.7	6.04	1.744	0.826144
Q6P4E1	Protein GOLM2	GOLM2	32.213	27	9	49.5	5.29	1.744	0.853591
Q8N5A5	Zinc finger CCCH-type with G patch domain-containing protein	ZGPAT	77.488	37	14	57.3	5.43	1.743	0.852487
P78332	RNA-binding protein 6	RBM6	77.273	25	20	128.6	6.32	1.743	0.860723
O00194	Ras-related protein Rab-27B	RAB27B	23.208	34	5	24.6	5.52	1.743	0.832134
P53582	Methionine aminopeptidase 1	METAP1	231.287	83	21	43.2	7.17	1.742	0.825986
Q10713	Mitochondrial-processing peptidase subunit alpha	PMPCA	215.001	58	25	58.2	6.92	1.742	0.824106
Q9H9H4	Vacuolar protein sorting-associated protein 37B	VPS37B	108.173	68	13	31.3	7.34	1.742	0.87066
Q8ND76	Cyclin-Y	CCNY	26.799	21	4	39.3	7.2	1.739	0.846369
Q8WV74	Nucleoside diphosphate-linked moiety X motif 8	NUDT8	8.445	17	3	25.4	8.41	1.739	0.860723
Q8IV48	3'-5' exoribonuclease 1	ERI1	42.881	34	9	40	6.7	1.738	0.857453
Q9H2K0	Translation initiation factor IF-3, mitochondrial	MTIF3	20.417	35	6	31.7	9.69	1.738	0.856809
Q9UGU5	HMG domain-containing protein 4	HMGXB4	9.035	3	1	65.7	9.32	1.738	0.853153
Q96FX8	p53 apoptosis effector related to PMP-22	PERP	8.934	12	2	21.4	7.03	1.738	0.83498
O00170	AH receptor-interacting protein	AIP	210.94	68	19	37.6	6.29	1.737	0.822248
O95466	Formin-like protein 1	FMNL1	36.531	12	9	121.8	5.72	1.737	0.859808
Q9Y5Y2	Cytosolic Fe-S cluster assembly factor NUBP2	NUBP2	102.261	55	9	28.8	5.83	1.735	0.882181
Q13464	Rho-associated protein kinase 1	ROCK1	248.339	45	51	158.1	5.9	1.734	0.802703
P36957	Dihydrolipoyllysine-residue succinyltransferase component of 2-oxoglutarate dehydrogenase complex, mitochondrial	DLST	226.841	48	16	48.7	8.95	1.734	0.855794
Q9UHV9	Prefoldin subunit 2	PFDN2	86.364	63	11	16.6	6.58	1.734	0.787728
P26572	Alpha-1,3-mannosyl-glycoprotein 2-beta-N-acetylglucosaminyltransferase	MGAT1	40.636	29	9	50.8	9.16	1.734	0.846476
P61018	Ras-related protein Rab-4B	RAB4B	23.632	30	3	23.6	6.06	1.734	0.892602
Q8IZP0	Abl interactor 1	ABI1	114.146	31	11	55	7.06	1.732	0.83501
Q9HD42	Charged multivesicular body protein 1a	CHMP1A	30.541	27	8	21.7	8.06	1.732	0.846369
Q9UGK8	Secretion-regulating guanine nucleotide exchange factor	SERGEF	25.001	23	7	49	6.46	1.732	0.887181
P53384	Cytosolic Fe-S cluster assembly factor NUBP1	NUBP1	69.963	47	10	34.5	5.33	1.731	0.871563
Q8NBZ7	UDP-glucuronic acid decarboxylase 1	UXS1	65.978	33	9	47.5	8.94	1.73	0.84812
Q9H9C1	Spermatogenesis-defective protein 39 homolog	VIPAS39	66.153	38	12	57	7.4	1.729	0.881324
Q6P6C2	RNA demethylase ALKBH5	ALKBH5	61.617	44	12	44.2	9.09	1.729	0.858292
P30153	Serine/threonine-protein phosphatase 2A 65 kDa regulatory subunit A alpha isoform	PPP2R1A	372.423	64	30	65.3	5.11	1.728	0.87947
P21796	Voltage-dependent anion-selective channel protein 1	VDAC1	305.492	87	21	30.8	8.54	1.728	0.87947
P48739	Phosphatidylinositol transfer protein beta isoform	PITPNB	286.468	85	26	31.5	6.87	1.728	0.871563
P53990	IST1 homolog	IST1	101.274	40	12	39.7	5.35	1.728	0.840877
A6NDU8	UPF0600 protein C5orf51	RIMOC1	78.465	51	9	33.6	5.26	1.728	0.859908
Q9BRG2	SH2 domain-containing protein 3A	SH2D3A	62.94	40	12	63.1	7.42	1.728	0.854279
Q9Y5Y6	Suppressor of tumorigenicity 14 protein	ST14	34.035	13	8	94.7	6.55	1.727	0.875594
O75882	Attractin	ATRN	9.439	3	3	158.4	7.31	1.727	0.874255
P12429	Annexin A3	ANXA3	227.507	72	31	36.4	5.92	1.726	0.881324
O60701	UDP-glucose 6-dehydrogenase	UGDH	216.22	75	30	55	7.12	1.726	0.857453
Q8WXX5	DnaJ homolog subfamily C member 9	DNAJC9	171.706	68	22	29.9	5.73	1.726	0.814815
P01861	Immunoglobulin heavy constant gamma 4	IGHG4	4.583	6	2	35.9	7.36	1.725	0.86549
O94760	N(G),N(G)-dimethylarginine dimethylaminohydrolase 1	DDAH1	158.358	72	17	31.1	5.81	1.724	0.846476
Q9UPN6	SR-related and CTD-associated factor 8	SCAF8	112.595	26	24	140.4	8.29	1.724	0.854554
Q9NXS2	Glutaminyl-peptide cyclotransferase-like protein	QPCTL	41.795	37	10	42.9	9.82	1.723	0.854279
Q13303	Voltage-gated potassium channel subunit beta-2	KCNAB2	21.241	31	6	41	9	1.723	0.892602
Q9H1Y0	Autophagy protein 5	ATG5	48.985	40	10	32.4	5.77	1.722	0.851186
Q14155	Rho guanine nucleotide exchange factor 7	ARHGEF7	128.349	35	18	90	7.09	1.721	0.807449
Q52LW3	Rho GTPase-activating protein 29	ARHGAP29	357.937	50	62	142	6.74	1.72	0.822248
P62333	26S proteasome regulatory subunit 10B	PSMC6	299.735	70	28	44.1	7.49	1.72	0.887176
Q01105	Protein SET	SET	199.307	39	14	33.5	4.32	1.72	0.886835
Q9Y3L5	Ras-related protein Rap-2c	RAP2C	68.148	73	4	20.7	4.94	1.72	0.859686
O14523	Phospholipid transfer protein C2CD2L	C2CD2L	7.461	5	2	76.1	7.69	1.72	0.898246
Q15836	Vesicle-associated membrane protein 3	VAMP3	90.411	54	4	11.3	8.79	1.718	0.854279
Q14BN4	Sarcolemmal membrane-associated protein	SLMAP	58.636	24	16	95.1	5.47	1.717	0.888275
Q9BPX5	Actin-related protein 2/3 complex subunit 5-like protein	ARPC5L	44.71	39	5	16.9	6.6	1.716	0.874547
Q9BV35	Calcium-binding mitochondrial carrier protein SCaMC-3	SLC25A23	3.56	3	1	52.3	7.33	1.716	0.90274
Q08378	Golgin subfamily A member 3	GOLGA3	392.055	55	69	167.3	5.44	1.713	0.824106
Q01484	Ankyrin-2	ANK2	24.35	2	1	433.4	5.14	1.713	0.857453
Q9BVK6	Transmembrane emp24 domain-containing protein 9	TMED9	155.072	49	14	27.3	8.02	1.712	0.846369
Q96FW1	Ubiquitin thioesterase OTUB1	OTUB1	147.654	61	15	31.3	4.94	1.712	0.887887
Q86VU5	Catechol O-methyltransferase domain-containing protein 1	COMTD1	32.337	36	7	28.8	8.38	1.712	0.887903
P62253	Ubiquitin-conjugating enzyme E2 G1	UBE2G1	26.604	34	5	19.5	5.3	1.712	0.865101
Q8WUW1	Protein BRICK1	BRK1	13.83	47	4	8.7	5.45	1.712	0.884605
Q14563	Semaphorin-3A	SEMA3A	3.407	2	1	88.8	7.42	1.712	0.858835
Q9Y5K8	V-type proton ATPase subunit D	ATP6V1D	74.069	55	13	28.2	9.36	1.711	0.887793
Q8IUI8	Cytokine receptor-like factor 3	CRLF3	64.819	30	9	49.7	5.14	1.711	0.926121
Q9H2G2	STE20-like serine/threonine-protein kinase	SLK	290.285	45	50	142.6	5.15	1.709	0.836574
Q5T8P6	RNA-binding protein 26	RBM26	122.188	25	26	113.5	9.16	1.709	0.839861
Q92540	Protein SMG7	SMG7	61.551	19	18	127.2	8.72	1.708	0.881324
P62256	Ubiquitin-conjugating enzyme E2 H	UBE2H	36.515	36	7	20.6	4.67	1.708	0.860723
P24666	Low molecular weight phosphotyrosine protein phosphatase	ACP1	80.109	70	10	18	6.74	1.707	0.854279
P30711	Glutathione S-transferase theta-1	GSTT1	27.628	37	8	27.3	7.49	1.707	0.857453
Q7Z4H7	HAUS augmin-like complex subunit 6	HAUS6	109.737	29	20	108.6	6.47	1.706	0.853591
Q15907	Ras-related protein Rab-11B	RAB11B	103.679	63	2	24.5	5.94	1.705	0.900371
P49593	Protein phosphatase 1F	PPM1F	97.02	59	17	49.8	5.1	1.705	0.900371
Q9UEW8	STE20/SPS1-related proline-alanine-rich protein kinase	STK39	84.039	36	9	59.4	6.29	1.705	0.871563
O75369	Filamin-B	FLNB	1649.35	68	145	278	5.73	1.703	0.90224
Q9H7D7	WD repeat-containing protein 26	WDR26	135.381	43	21	72.1	6.16	1.703	0.824668
P16298	Serine/threonine-protein phosphatase 2B catalytic subunit beta isoform	PPP3CB	68.933	35	5	59	5.91	1.703	0.870608
Q96EY5	Multivesicular body subunit 12A	MVB12A	60.348	44	8	28.8	8.91	1.703	0.855844
Q9H0A8	COMM domain-containing protein 4	COMMD4	54.805	52	6	21.8	7.31	1.703	0.927806
Q9NW81	Distal membrane-arm assembly complex protein 2	DMAC2	32.565	28	6	29.2	6.43	1.703	0.891015
P09496	Clathrin light chain A	CLTA	25.141	18	7	27.1	4.51	1.703	0.892096
P80217	Interferon-induced 35 kDa protein	IFI35	52.847	50	11	31.5	6.09	1.702	0.874023
Q9BZ67	FERM domain-containing protein 8	FRMD8	23.983	18	6	51.2	6.23	1.702	0.879688
P11474	Steroid hormone receptor ERR1	ESRRA	22.03	21	5	45.5	6.38	1.702	0.858567
O43164	E3 ubiquitin-protein ligase Praja-2	PJA2	12.16	7	3	78.2	4.39	1.702	0.877692
Q9P2X0	Dolichol-phosphate mannosyltransferase subunit 3	DPM3	11.756	24	2	10.1	5.94	1.701	0.859956
Q11206	CMP-N-acetylneuraminate-beta-galactosamide-alpha-2,3-sialyltransferase 4	ST3GAL4	10.013	12	3	38	9.41	1.7	0.907534
Q13438	Protein OS-9	OS9	122.968	41	17	75.5	4.87	1.699	0.86549
Q9BX69	Caspase recruitment domain-containing protein 6	CARD6	16.524	7	6	116.4	6.37	1.699	0.858835
Q15413	Ryanodine receptor 3	RYR3	6.052	1	3	551.7	5.68	1.699	0.891588
Q9UNM6	26S proteasome non-ATPase regulatory subunit 13	PSMD13	269.154	80	30	42.9	5.81	1.698	0.906225
Q9UL15	BAG family molecular chaperone regulator 5	BAG5	135.002	53	23	51.2	6.05	1.698	0.863118
Q5T0N5	Formin-binding protein 1-like	FNBP1L	57.678	23	12	70	6.64	1.698	0.854279
Q9ULA0	Aspartyl aminopeptidase	DNPEP	128.676	51	18	53.4	7.58	1.697	0.881324
Q13948	Protein CASP	CUX1	70.869	25	6	77.4	5.44	1.697	0.885454
Q96JB2	Conserved oligomeric Golgi complex subunit 3	COG3	120.246	38	22	94	5.57	1.695	0.861908
O75410	Transforming acidic coiled-coil-containing protein 1	TACC1	71.766	32	17	87.7	4.88	1.695	0.932733
P27986	Phosphatidylinositol 3-kinase regulatory subunit alpha	PIK3R1	20.095	9	5	83.5	6.16	1.695	0.881382
P61160	Actin-related protein 2	ACTR2	246.126	59	20	44.7	6.74	1.693	0.91032
P09758	Tumor-associated calcium signal transducer 2	TACSTD2	121.526	46	14	35.7	8.87	1.693	0.907847
Q96JH7	Deubiquitinating protein VCPIP1	VCPIP1	162.299	37	34	134.2	7.2	1.692	0.901933
Q9HAN9	Nicotinamide/nicotinic acid mononucleotide adenylyltransferase 1	NMNAT1	48.34	44	9	31.9	8.87	1.692	0.90306
Q9NWQ4	G patch domain-containing protein 2-like	GPATCH2L	3.494	2	1	54.2	8.44	1.692	0.901933
Q9UQN3	Charged multivesicular body protein 2b	CHMP2B	31.301	32	8	23.9	8.76	1.691	0.905899
Q01196	Runt-related transcription factor 1	RUNX1	21.919	15	4	48.7	9.35	1.691	0.854279
Q5TC82	Roquin-1	RC3H1	42.746	19	9	125.7	7.27	1.69	0.879688
P20073	Annexin A7	ANXA7	245.891	46	23	52.7	5.68	1.689	0.914721
Q86UE4	Protein LYRIC	MTDH	192.544	48	30	63.8	9.32	1.689	0.833202
O60443	Gasdermin-E	GSDME	42.797	20	8	54.5	5.17	1.689	0.863437
P12074	Cytochrome c oxidase subunit 6A1, mitochondrial	COX6A1	9.8	43	2	12.1	9.32	1.689	0.874255
P17980	26S proteasome regulatory subunit 6A	PSMC3	362.824	71	30	49.2	5.24	1.688	0.915423
Q9H3Q1	Cdc42 effector protein 4	CDC42EP4	62.402	46	10	38	5.19	1.687	0.915423
Q9BY43	Charged multivesicular body protein 4a	CHMP4A	40.129	40	7	25.1	4.7	1.687	0.86438
Q5T013	Putative hydroxypyruvate isomerase	HYI	13.326	21	3	30.4	5.5	1.686	0.904486
P04406	Glyceraldehyde-3-phosphate dehydrogenase	GAPDH	1054.16	95	39	36	8.46	1.685	0.91787
P39880	Homeobox protein cut-like 1	CUX1	124.837	24	17	164.1	5.9	1.685	0.881504
Q9NQ88	Fructose-2,6-bisphosphatase TIGAR	TIGAR	78.85	64	12	30	7.69	1.685	0.884605
O14874	[3-methyl-2-oxobutanoate dehydrogenase [lipoamide]] kinase, mitochondrial	BCKDK	68.501	45	11	46.3	8.82	1.685	0.853153
P46108	Adapter molecule crk	CRK	143.337	69	19	33.8	5.55	1.684	0.854279
Q9GZZ9	Ubiquitin-like modifier-activating enzyme 5	UBA5	107.519	45	10	44.8	4.84	1.684	0.892096
Q96SB3	Neurabin-2	PPP1R9B	104.676	29	15	89.3	4.97	1.682	0.874505
O94979	Protein transport protein Sec31A	SEC31A	343.286	44	48	132.9	6.89	1.681	0.897926
Q9Y2U8	Inner nuclear membrane protein Man1	LEMD3	181.091	42	28	99.9	7.55	1.681	0.892602
Q8IZL8	Proline-, glutamic acid- and leucine-rich protein 1	PELP1	258.744	42	30	119.6	4.34	1.68	0.858663
Q9UJU6	Drebrin-like protein	DBNL	147.934	57	22	48.2	5.05	1.68	0.846122
Q9UBQ5	Eukaryotic translation initiation factor 3 subunit K	EIF3K	113.726	65	12	25	4.93	1.68	0.858283
Q8NI60	Atypical kinase COQ8A, mitochondrial	COQ8A	43.344	22	10	71.9	6.99	1.68	0.860723
P54756	Ephrin type-A receptor 5	EPHA5	4.733	2	1	114.7	6.93	1.68	0.890174
P49756	RNA-binding protein 25	RBM25	281.523	37	37	100.1	6.32	1.679	0.881324
Q9UH92	Max-like protein X	MLX	16.767	17	4	33.3	8.06	1.679	0.863908
Q8TBA6	Golgin subfamily A member 5	GOLGA5	197.659	59	34	83	5.83	1.678	0.881324
Q5VU43	Myomegalin	PDE4DIP	100.007	12	18	264.9	5.47	1.677	0.87946
P16035	Metalloproteinase inhibitor 2	TIMP2	28.234	25	5	24.4	7.49	1.677	0.892602
Q9NQ55	Suppressor of SWI4 1 homolog	PPAN	17.819	16	7	53.2	10.13	1.677	0.892602
P29083	General transcription factor IIE subunit 1	GTF2E1	34.898	18	5	49.4	4.82	1.676	0.937553
Q16851	UTP--glucose-1-phosphate uridylyltransferase	UGP2	258.93	64	32	56.9	8.15	1.675	0.926808
P09012	U1 small nuclear ribonucleoprotein A	SNRPA	210.883	51	11	31.3	9.83	1.675	0.930034
P49755	Transmembrane emp24 domain-containing protein 10	TMED10	150.606	50	15	25	7.44	1.675	0.915423
P62879	Guanine nucleotide-binding protein G(I)/G(S)/G(T) subunit beta-2	GNB2	155.22	61	9	37.3	6	1.674	0.864882
Q16539	Mitogen-activated protein kinase 14	MAPK14	131.96	66	17	41.3	5.78	1.674	0.855844
Q6NUQ4	Transmembrane protein 214	TMEM214	124.316	40	21	77.1	9.14	1.674	0.859686
P05386	60S acidic ribosomal protein P1	RPLP1	40.618	53	3	11.5	4.32	1.674	0.884914
Q9H867	Protein-lysine methyltransferase METTL21D	VCPKMT	4.766	6	1	25.8	4.92	1.674	0.926121
P49721	Proteasome subunit beta type-2	PSMB2	152.979	48	17	22.8	7.02	1.673	0.927806
Q9NR46	Endophilin-B2	SH3GLB2	146.158	55	20	43.9	5.99	1.673	0.867871
P61088	Ubiquitin-conjugating enzyme E2 N	UBE2N	70.222	57	10	17.1	6.57	1.673	0.875594
P0C7T5	Ataxin-1-like	ATXN1L	9.103	5	3	73.3	6.6	1.673	0.920962
O77932	Decapping and exoribonuclease protein	DXO	6.261	7	2	44.9	7.69	1.673	0.927446
O43513	Mediator of RNA polymerase II transcription subunit 7	MED7	4.824	9	1	27.2	5.78	1.672	0.887793
O00231	26S proteasome non-ATPase regulatory subunit 11	PSMD11	358.915	79	38	47.4	6.48	1.671	0.929022
Q9NR45	Sialic acid synthase	NANS	216.63	69	20	40.3	6.74	1.671	0.927806
Q96FV2	Secernin-2	SCRN2	33.097	20	5	46.6	5.67	1.671	0.881504
Q04941	Proteolipid protein 2	PLP2	10.314	18	2	16.7	7.24	1.671	0.887887
Q15418	Ribosomal protein S6 kinase alpha-1	RPS6KA1	343.913	61	23	82.7	7.83	1.67	0.865542
Q8N4U5	T-complex protein 11-like protein 2	TCP11L2	9.95	9	4	58.1	4.96	1.669	0.874255
O75351	Vacuolar protein sorting-associated protein 4B	VPS4B	129.337	52	15	49.3	7.23	1.668	0.875594
Q96J84	Kin of IRRE-like protein 1	KIRREL1	56.751	23	13	83.5	5.73	1.668	0.941673
Q13905	Rap guanine nucleotide exchange factor 1	RAPGEF1	34.998	15	11	120.5	5.92	1.668	0.891588
Q8N4S9	MARVEL domain-containing protein 2	MARVELD2	11.838	6	2	64.1	7.53	1.668	0.922104
Q15365	Poly(rC)-binding protein 1	PCBP1	416.956	83	13	37.5	7.09	1.667	0.931199
P25787	Proteasome subunit alpha type-2	PSMA2	187.809	68	16	25.9	7.43	1.667	0.927446
Q5HYK3	2-methoxy-6-polyprenyl-1,4-benzoquinol methylase, mitochondrial	COQ5	53.362	33	9	37.1	6.95	1.667	0.893235
P83436	Conserved oligomeric Golgi complex subunit 7	COG7	119.126	42	23	86.3	5.47	1.665	0.887181
Q9Y4K0	Lysyl oxidase homolog 2	LOXL2	72.037	25	17	86.7	6.38	1.665	0.917433
Q9Y5L4	Mitochondrial import inner membrane translocase subunit Tim13	TIMM13	8.973	25	2	10.5	8.18	1.665	0.904486
P00813	Adenosine deaminase	ADA	57.366	39	13	40.7	5.95	1.664	0.897926
Q8IVM0	Coiled-coil domain-containing protein 50	CCDC50	48.634	44	10	35.8	6.65	1.664	0.905899
Q9UHP3	Ubiquitin carboxyl-terminal hydrolase 25	USP25	118.589	35	29	122.1	5.34	1.663	0.917215
Q7L592	Protein arginine methyltransferase NDUFAF7, mitochondrial	NDUFAF7	49.118	34	12	49.2	8.34	1.663	0.87946
Q9H2A2	2-aminomuconic semialdehyde dehydrogenase	ALDH8A1	3.587	5	2	53.4	7.14	1.663	0.90306
Q8WYN0	Cysteine protease ATG4A	ATG4A	10.943	11	2	45.3	5.05	1.662	0.897926
Q63HM2	Pecanex-like protein 4	PCNX4	3.733	2	2	132.6	6.29	1.662	0.916783
Q9NPI6	mRNA-decapping enzyme 1A	DCP1A	46.559	25	8	63.2	6.25	1.661	0.933897
O95628	CCR4-NOT transcription complex subunit 4	CNOT4	35.661	23	10	63.5	7.03	1.661	0.906225
Q96CD2	Phosphopantothenoylcysteine decarboxylase	PPCDC	15.624	27	4	22.4	6.1	1.661	0.909721
P49591	Serine--tRNA ligase, cytoplasmic	SARS1	330.991	54	29	58.7	6.43	1.659	0.93498
Q9BRX2	Protein pelota homolog	PELO	99.012	48	16	43.3	6.34	1.659	0.902617
Q92930	Ras-related protein Rab-8B	RAB8B	41.961	49	4	23.6	9.07	1.659	0.891588
Q96GK7	Fumarylacetoacetate hydrolase domain-containing protein 2A	FAHD2A	151.986	58	14	34.6	8.24	1.658	0.902617
P63098	Calcineurin subunit B type 1	PPP3R1	33.322	47	5	19.3	4.81	1.658	0.941673
Q9NS00	Glycoprotein-N-acetylgalactosamine 3-beta-galactosyltransferase 1	C1GALT1	17.182	13	3	42.2	6.64	1.658	0.90306
Q14558	Phosphoribosyl pyrophosphate synthase-associated protein 1	PRPSAP1	134.676	57	12	39.4	7.2	1.657	0.897926
Q9BVA1	Tubulin beta-2B chain	TUBB2B	809.818	84	1	49.9	4.89	1.656	0.887903
Q96BQ5	Coiled-coil domain-containing protein 127	CCDC127	14.991	17	5	30.8	9.2	1.655	0.888275
P08727	Keratin, type I cytoskeletal 19	KRT19	479.184	91	27	44.1	5.14	1.654	0.938411
P51665	26S proteasome non-ATPase regulatory subunit 7	PSMD7	175.436	53	15	37	6.77	1.654	0.938411
O60888	Protein CutA	CUTA	26.605	26	3	19.1	5.5	1.653	0.900371
Q7Z434	Mitochondrial antiviral-signaling protein	MAVS	188.235	60	17	56.5	5.52	1.652	0.91188
P30533	Alpha-2-macroglobulin receptor-associated protein	LRPAP1	124.339	47	20	41.4	8.78	1.652	0.917193
Q9HD15	Steroid receptor RNA activator 1	SRA1	42.605	53	10	25.7	7.03	1.652	0.886501
P23497	Nuclear autoantigen Sp-100	SP100	36.734	10	4	100.4	8.22	1.652	0.904852
Q96S82	Ubiquitin-like protein 7	UBL7	55.696	32	10	40.5	5.07	1.651	0.936722
Q53SF7	Cordon-bleu protein-like 1	COBLL1	96.822	34	24	123.8	6.58	1.65	0.906241
Q86SQ7	Serologically defined colon cancer antigen 8	SDCCAG8	11.431	6	3	82.6	5.81	1.648	0.888275
O60716	Catenin delta-1	CTNND1	677.097	65	58	108.1	6.23	1.647	0.941673
O43237	Cytoplasmic dynein 1 light intermediate chain 2	DYNC1LI2	340.583	65	31	54.1	6.38	1.647	0.934475
Q8WUP2	Filamin-binding LIM protein 1	FBLIM1	29.454	16	4	40.6	6.02	1.647	0.886512
Q9NZZ3	Charged multivesicular body protein 5	CHMP5	29.445	30	6	24.6	4.83	1.647	0.915423
Q9NQG1	Protein MANBAL	MANBAL	4.558	14	1	9.5	9.16	1.647	0.932722
Q9BRQ3	Uridine diphosphate glucose pyrophosphatase NUDT22	NUDT22	10.994	14	3	32.6	5.11	1.646	0.913785
Q5EBL8	PDZ domain-containing protein 11	PDZD11	28.767	69	6	16.1	7.21	1.645	0.92581
Q5H9R7	Serine/threonine-protein phosphatase 6 regulatory subunit 3	PPP6R3	318.52	49	41	97.6	4.6	1.644	0.886445
Q03154	Aminoacylase-1	ACY1	23.317	22	7	45.9	6.18	1.644	0.924711
Q7Z7F7	39S ribosomal protein L55, mitochondrial	MRPL55	15.789	30	4	15.1	11.15	1.644	0.926121
P26599	Polypyrimidine tract-binding protein 1	PTBP1	896.778	75	28	57.2	9.17	1.643	0.941673
O94880	PHD finger protein 14	PHF14	39.824	14	10	100	5.33	1.643	0.892096
Q9UJT0	Tubulin epsilon chain	TUBE1	17.854	13	5	52.9	6.64	1.643	0.887176
P63261	Actin, cytoplasmic 2	ACTG1	1068.28	98	1	41.8	5.48	1.641	0.906225
P57721	Poly(rC)-binding protein 3	PCBP3	105.416	20	1	39.4	8.07	1.641	0.914493
Q15599	Na(+)/H(+) exchange regulatory cofactor NHE-RF2	SLC9A3R2	59.365	50	11	37.4	7.93	1.641	0.915423
Q8WY36	HMG box transcription factor BBX	BBX	8.285	5	4	105.1	8.79	1.641	0.93455
P12081	Histidine--tRNA ligase, cytoplasmic	HARS1	167.527	50	23	57.4	5.88	1.64	0.932733
Q13190	Syntaxin-5	STX5	112.54	64	17	39.6	9.16	1.64	0.929951
P34949	Mannose-6-phosphate isomerase	MPI	89.135	42	14	46.6	5.95	1.64	0.915423
P63000	Ras-related C3 botulinum toxin substrate 1	RAC1	79.191	48	5	21.4	8.5	1.639	0.942592
P01111	GTPase NRas	NRAS	64.374	54	2	21.2	5.17	1.639	0.91787
Q8N4V1	ER membrane protein complex subunit 5	MMGT1	37.013	43	3	14.7	9.16	1.638	0.892096
Q13795	ADP-ribosylation factor-related protein 1	ARFRP1	20.894	30	5	22.6	7.56	1.638	0.913011
Q9Y316	Protein MEMO1	MEMO1	200.313	90	20	33.7	7.14	1.637	0.89545
Q9H3N1	Thioredoxin-related transmembrane protein 1	TMX1	97.246	40	20	31.8	4.98	1.637	0.894495
Q9UNH6	Sorting nexin-7	SNX7	9.776	12	4	45.3	5.11	1.637	0.91032
P23528	Cofilin-1	CFL1	376.29	99	25	18.5	8.09	1.636	0.945342
P50995	Annexin A11	ANXA11	209.394	43	26	54.4	7.65	1.636	0.945071
P61086	Ubiquitin-conjugating enzyme E2 K	UBE2K	109.909	60	15	22.4	5.44	1.636	0.907534
O95865	N(G),N(G)-dimethylarginine dimethylaminohydrolase 2	DDAH2	50.654	51	10	29.6	6.01	1.636	0.932733
Q8N9N8	Probable RNA-binding protein EIF1AD	EIF1AD	38.983	44	6	19	5.21	1.635	0.904486
P04632	Calpain small subunit 1	CAPNS1	180.586	79	13	28.3	5.2	1.634	0.929516
O60504	Vinexin	SORBS3	73.458	24	12	75.3	9.45	1.634	0.915423
Q9NPA0	ER membrane protein complex subunit 7	EMC7	69.913	49	9	26.5	9.25	1.634	0.931199
Q8N4N8	Kinesin-like protein KIF2B	KIF2B	17.766	5	1	76.2	8.65	1.634	0.907534
Q9NZJ6	Ubiquinone biosynthesis O-methyltransferase, mitochondrial	COQ3	12.257	14	3	41	7.42	1.634	0.892602
O75828	Carbonyl reductase [NADPH] 3	CBR3	103.553	75	15	30.8	6.18	1.633	0.930364
Q6P587	Acylpyruvase FAHD1, mitochondrial	FAHD1	81.548	73	10	24.8	7.39	1.633	0.926121
Q96KC8	DnaJ homolog subfamily C member 1	DNAJC1	48.895	23	11	63.8	8.63	1.633	0.921404
O75390	Citrate synthase, mitochondrial	CS	210.335	53	24	51.7	8.32	1.631	0.947685
P67936	Tropomyosin alpha-4 chain	TPM4	207.102	72	17	28.5	4.69	1.631	0.929532
Q8WUA8	Tsukushi	TSKU	10.471	11	3	37.8	6.87	1.631	0.895577
Q15596	Nuclear receptor coactivator 2	NCOA2	5.081	3	2	159.1	6.64	1.631	0.929951
Q9BWF3	RNA-binding protein 4	RBM4	224.125	73	8	40.3	7.08	1.63	0.938411
Q7L7X3	Serine/threonine-protein kinase TAO1	TAOK1	78.417	25	17	116	7.65	1.63	0.913785
Q9UGU0	Transcription factor 20	TCF20	37.596	9	10	211.6	9.04	1.63	0.916783
P52907	F-actin-capping protein subunit alpha-1	CAPZA1	336.698	85	17	32.9	5.69	1.629	0.948719
Q5JU69	Torsin-2A	TOR2A	29.917	34	7	35.7	7.97	1.629	0.912733
Q5T5Y3	Calmodulin-regulated spectrin-associated protein 1	CAMSAP1	165.488	33	34	177.9	6.73	1.628	0.938411
Q9BPZ7	Target of rapamycin complex 2 subunit MAPKAP1	MAPKAP1	28.218	17	8	59.1	7.55	1.628	0.917433
Q9H7C9	Mth938 domain-containing protein	AAMDC	14.951	33	3	13.3	8.46	1.628	0.894495
P27816	Microtubule-associated protein 4	MAP4	577.903	68	69	120.9	5.43	1.626	0.950246
A6NJ78	12S rRNA N4-methylcytidine (m4C) methyltransferase	METTL15	69.691	47	14	46.1	8.62	1.626	0.91188
P42338	Phosphatidylinositol 4,5-bisphosphate 3-kinase catalytic subunit beta isoform	PIK3CB	7.107	3	2	122.7	7.09	1.626	0.91188
P00533	Epidermal growth factor receptor	EGFR	536.833	58	57	134.2	6.68	1.625	0.950246
Q99551	Transcription termination factor 1, mitochondrial	MTERF1	5.953	8	3	45.7	9.42	1.625	0.93498
P62937	Peptidyl-prolyl cis-trans isomerase A	PPIA	257.835	79	14	18	7.81	1.624	0.950246
Q9Y5P4	Ceramide transfer protein	CERT1	93.121	35	14	70.8	5.48	1.624	0.922905
P48735	Isocitrate dehydrogenase [NADP], mitochondrial	IDH2	219.017	53	25	50.9	8.69	1.623	0.945695
Q7Z2Z2	Elongation factor-like GTPase 1	EFL1	94.209	24	20	125.4	5.91	1.622	0.907254
Q9NR56	Muscleblind-like protein 1	MBNL1	109.922	40	7	41.8	8.9	1.621	0.884605
P83876	Thioredoxin-like protein 4A	TXNL4A	19.952	31	3	16.8	5.85	1.621	0.932733
Q96RY5	Protein cramped-like	CRAMP1	11.988	3	4	134.6	7.87	1.621	0.93498
Q9H3K6	BolA-like protein 2	BOLA2	43.035	72	5	10.1	6.52	1.62	0.932733
Q96B70	Leukocyte receptor cluster member 9	LENG9	11.459	9	3	53.1	7.84	1.62	0.950246
Q8NEL9	Phospholipase DDHD1	DDHD1	3.481	2	1	100.4	5.67	1.62	0.932733
P13797	Plastin-3	PLS3	581.049	71	40	70.8	5.6	1.619	0.951954
Q9UKX7	Nuclear pore complex protein Nup50	NUP50	180.705	69	21	50.1	7.06	1.619	0.905899
Q8NB15	Zinc finger protein 511	ZNF511	19.032	23	3	28.2	7.66	1.619	0.948275
Q9Y6D0	Selenoprotein K	SELENOK	4.901	14	1	10.6	10.86	1.619	0.951033
Q8IWC1	MAP7 domain-containing protein 3	MAP7D3	158.309	40	37	98.4	9.32	1.618	0.930827
Q9H446	RWD domain-containing protein 1	RWDD1	10.922	12	3	27.9	4.2	1.618	0.93455
P26232	Catenin alpha-2	CTNNA2	117.842	17	2	105.2	5.71	1.617	0.941673
Q8NCE2	Myotubularin-related protein 14	MTMR14	28.661	12	5	72.2	6.24	1.617	0.906225
Q92934	Bcl2-associated agonist of cell death	BAD	15.461	46	4	18.4	7.15	1.617	0.90306
P04181	Ornithine aminotransferase, mitochondrial	OAT	308.841	73	28	48.5	7.03	1.616	0.952891
Q9NUJ3	T-complex protein 11-like protein 1	TCP11L1	137.087	58	19	57	5.59	1.616	0.936722
O00461	Golgi integral membrane protein 4	GOLIM4	120.495	41	24	81.8	4.77	1.616	0.931199
Q96AQ6	Pre-B-cell leukemia transcription factor-interacting protein 1	PBXIP1	68.39	23	13	80.6	5.33	1.616	0.940266
Q9BSB4	Autophagy-related protein 101	ATG101	27.655	37	6	25	6.15	1.616	0.917738
O15121	Sphingolipid delta(4)-desaturase DES1	DEGS1	5.204	5	1	37.8	7.46	1.616	0.937387
P55327	Tumor protein D52	TPD52	109.172	65	12	24.3	4.83	1.614	0.929951
Q13636	Ras-related protein Rab-31	RAB31	39.274	56	8	21.6	7.06	1.614	0.950469
P68371	Tubulin beta-4B chain	TUBB4B	937.128	85	2	49.8	4.89	1.613	0.954531
Q8NI35	InaD-like protein	PATJ	199.031	34	40	196.2	4.94	1.613	0.941673
Q92890	Ubiquitin recognition factor in ER-associated degradation protein 1	UFD1	148.391	61	18	34.5	6.7	1.613	0.920962
Q567U6	Coiled-coil domain-containing protein 93	CCDC93	63.413	31	18	73.2	8.15	1.613	0.904486
O95182	NADH dehydrogenase [ubiquinone] 1 alpha subcomplex subunit 7	NDUFA7	34.267	66	7	12.5	10.18	1.613	0.942592
Q12904	Aminoacyl tRNA synthase complex-interacting multifunctional protein 1	AIMP1	300.953	82	22	34.3	8.43	1.612	0.954581
P54819	Adenylate kinase 2, mitochondrial	AK2	184.987	75	14	26.5	7.81	1.612	0.950246
Q9UHY7	Enolase-phosphatase E1	ENOPH1	80.843	43	10	28.9	4.78	1.612	0.941673
Q12774	Rho guanine nucleotide exchange factor 5	ARHGEF5	32.6	9	10	176.7	5.53	1.612	0.925319
Q9UPY6	Wiskott-Aldrich syndrome protein family member 3	WASF3	10.262	8	3	55.3	6.43	1.612	0.942746
P05161	Ubiquitin-like protein ISG15	ISG15	101.406	59	11	17.9	7.44	1.611	0.932733
P78318	Immunoglobulin-binding protein 1	IGBP1	109.415	54	16	39.2	5.38	1.61	0.93455
Q13952	Nuclear transcription factor Y subunit gamma	NFYC	37.988	21	8	50.3	6.1	1.61	0.930448
Q9BRV8	Suppressor of IKBKE 1	SIKE1	14.464	23	3	23.7	5.21	1.61	0.952677
Q5TFE4	5'-nucleotidase domain-containing protein 1	NT5DC1	207.812	61	24	51.8	6.35	1.609	0.932733
P07738	Bisphosphoglycerate mutase	BPGM	65.462	47	12	30	6.54	1.609	0.941673
P62312	U6 snRNA-associated Sm-like protein LSm6	LSM6	16.25	55	5	9.1	9.58	1.609	0.941611
Q86X76	Deaminated glutathione amidase	NIT1	76.632	57	15	35.9	7.74	1.608	0.942518
P49761	Dual specificity protein kinase CLK3	CLK3	16.781	10	5	73.5	9.92	1.608	0.90851
Q9BSM1	Polycomb group RING finger protein 1	PCGF1	8.022	10	1	30.3	8.91	1.608	0.915423
Q8IXB1	DnaJ homolog subfamily C member 10	DNAJC10	85.563	26	18	91	7.18	1.607	0.938411
Q96GF1	E3 ubiquitin-protein ligase RNF185	RNF185	5.608	9	2	20.4	6.52	1.607	0.941673
O60645	Exocyst complex component 3	EXOC3	147.085	41	25	85.5	6.29	1.606	0.939931
O60826	Coiled-coil domain-containing protein 22	CCDC22	92.204	45	21	70.7	6.74	1.606	0.917193
Q9UHQ1	Nuclear prelamin A recognition factor	NARF	37.485	31	8	51.1	7.08	1.606	0.915423
Q6ZUM4	Rho GTPase-activating protein 27	ARHGAP27	21.61	8	4	98.3	5.59	1.606	0.938411
Q9H4I9	Essential MCU regulator, mitochondrial	SMDT1	4.672	16	2	11.4	7.27	1.606	0.938411
P43686	26S proteasome regulatory subunit 6B	PSMC4	391.226	82	35	47.3	5.21	1.605	0.955001
P50213	Isocitrate dehydrogenase [NAD] subunit alpha, mitochondrial	IDH3A	136.188	54	19	39.6	6.92	1.605	0.929022
Q96D71	RalBP1-associated Eps domain-containing protein 1	REPS1	104.777	33	17	86.6	5.69	1.604	0.932733
P42685	Tyrosine-protein kinase FRK	FRK	23.277	17	7	58.2	6.67	1.604	0.926226
Q96RL7	Vacuolar protein sorting-associated protein 13A	VPS13A	17.199	3	8	360	6.33	1.604	0.91822
P51149	Ras-related protein Rab-7a	RAB7A	178.716	84	21	23.5	6.7	1.603	0.957301
Q92968	Peroxisomal membrane protein PEX13	PEX13	57.949	45	10	44.1	8.05	1.603	0.941553
Q8TCC3	39S ribosomal protein L30, mitochondrial	MRPL30	12.77	24	3	18.5	9.99	1.603	0.913785
P30154	Serine/threonine-protein phosphatase 2A 65 kDa regulatory subunit A beta isoform	PPP2R1B	189.932	55	17	66.2	4.94	1.602	0.938411
P06132	Uroporphyrinogen decarboxylase	UROD	127.546	57	14	40.8	6.14	1.602	0.929951
Q9C0E8	Endoplasmic reticulum junction formation protein lunapark	LNPK	70.447	33	12	47.7	5.11	1.602	0.944586
Q8WV92	MIT domain-containing protein 1	MITD1	12.025	12	2	29.3	8	1.602	0.925245
Q86YR5	G-protein-signaling modulator 1	GPSM1	4.237	5	2	74.5	6.54	1.601	0.942562
P52209	6-phosphogluconate dehydrogenase, decarboxylating	PGD	329.106	77	30	53.1	7.23	1.6	0.960168
P18031	Tyrosine-protein phosphatase non-receptor type 1	PTPN1	302.845	67	29	49.9	6.27	1.6	0.960198
Q9UKK9	ADP-sugar pyrophosphatase	NUDT5	116.879	64	12	24.3	4.94	1.6	0.931199
Q9NX62	Golgi-resident adenosine 3',5'-bisphosphate 3'-phosphatase	BPNT2	91.66	45	14	38.7	6.86	1.6	0.912548
Q8N2F6	Armadillo repeat-containing protein 10	ARMC10	53.073	42	10	37.5	6.61	1.6	0.929951
Q9NY12	H/ACA ribonucleoprotein complex subunit 1	GAR1	32.049	39	8	22.3	10.92	1.6	0.925319
O75449	Katanin p60 ATPase-containing subunit A1	KATNA1	29.606	20	7	55.9	6.9	1.598	0.922996
Q9P287	BRCA2 and CDKN1A-interacting protein	BCCIP	139.097	56	16	36	4.61	1.597	0.942592
Q9NQT5	Exosome complex component RRP40	EXOSC3	134.246	73	17	29.6	8.1	1.597	0.928035
Q9H910	Jupiter microtubule associated homolog 2	JPT2	84.738	62	8	20.1	9.26	1.597	0.941581
Q6N043	Zinc finger protein 280D	ZNF280D	3.415	2	2	109.2	8.19	1.597	0.938411
P45985	Dual specificity mitogen-activated protein kinase kinase 4	MAP2K4	75.87	54	14	44.3	8.07	1.596	0.941794
Q9BXS4	Transmembrane protein 59	TMEM59	49.448	30	8	36.2	5.1	1.596	0.938411
Q99442	Translocation protein SEC62	SEC62	39.041	16	8	45.8	7.12	1.596	0.913785
Q9HBF4	Zinc finger FYVE domain-containing protein 1	ZFYVE1	19.365	7	5	87.1	7.42	1.596	0.915423
Q7Z4R8	UPF0669 protein C6orf120	C6orf120	26.205	25	2	20.8	4.84	1.595	0.932733
P25686	DnaJ homolog subfamily B member 2	DNAJB2	9.163	10	2	35.6	5.95	1.595	0.927446
Q9Y287	Integral membrane protein 2B	ITM2B	15.222	15	2	30.3	5.14	1.594	0.917193
O43524	Forkhead box protein O3	FOXO3	53.082	26	8	71.2	5.16	1.593	0.93455
P54577	Tyrosine--tRNA ligase, cytoplasmic	YARS1	379.173	82	49	59.1	7.05	1.592	0.966646
Q68EM7	Rho GTPase-activating protein 17	ARHGAP17	339.702	56	36	95.4	7.62	1.592	0.950246
Q13630	GDP-L-fucose synthase	GFUS	87.77	50	12	35.9	6.6	1.592	0.942592
Q96PC5	Melanoma inhibitory activity protein 2	MIA2	82.555	17	12	159.7	4.69	1.592	0.935969
P54259	Atrophin-1	ATN1	7.69	3	3	125.3	8.98	1.592	0.918089
P78537	Biogenesis of lysosome-related organelles complex 1 subunit 1	BLOC1S1	5.65	14	2	17.3	9.33	1.592	0.915423
Q9P2N5	RNA-binding protein 27	RBM27	81.137	20	14	118.6	9.19	1.591	0.931752
Q86VS8	Protein Hook homolog 3	HOOK3	66.877	34	19	83.1	5.17	1.591	0.942651
Q9Y6W5	Wiskott-Aldrich syndrome protein family member 2	WASF2	58.514	22	9	54.3	5.53	1.591	0.948719
Q8ND25	E3 ubiquitin-protein ligase ZNRF1	ZNRF1	16.691	31	3	23.8	6.67	1.591	0.915423
P07992	DNA excision repair protein ERCC-1	ERCC1	14.99	18	4	32.5	6.25	1.591	0.918089
P62328	Thymosin beta-4	TMSB4X	13.623	77	3	5.1	5.06	1.591	0.907847
Q6EEV4	DNA-directed RNA polymerase II subunit GRINL1A, isoforms 4/5	POLR2M	7.892	25	2	15.1	8.37	1.591	0.941673
Q7LBC6	Lysine-specific demethylase 3B	KDM3B	388.172	54	60	191.5	7.18	1.59	0.923722
O75116	Rho-associated protein kinase 2	ROCK2	277.219	45	50	160.8	6.02	1.59	0.967302
Q9Y6Q9	Nuclear receptor coactivator 3	NCOA3	126.976	26	26	155.2	7.47	1.59	0.927446
P29084	Transcription initiation factor IIE subunit beta	GTF2E2	45.755	36	9	33	9.66	1.59	0.942562
Q92542	Nicastrin	NCSTN	41.831	18	10	78.4	5.99	1.59	0.938411
Q9Y3I0	RNA-splicing ligase RtcB homolog	RTCB	360.516	63	31	55.2	7.23	1.589	0.967326
P41250	Glycine--tRNA ligase	GARS1	314.41	55	37	83.1	7.03	1.589	0.960323
Q9NUQ9	CYFIP-related Rac1 interactor B	CYRIB	199.041	67	19	36.7	6.06	1.589	0.93498
Q9BRR6	ADP-dependent glucokinase	ADPGK	128.51	40	13	54.1	6.2	1.589	0.951606
O94913	Pre-mRNA cleavage complex 2 protein Pcf11	PCF11	79.223	19	20	172.9	8.48	1.589	0.927806
Q8WVJ2	NudC domain-containing protein 2	NUDCD2	38.813	38	5	17.7	5.07	1.589	0.946511
Q15075	Early endosome antigen 1	EEA1	523.387	62	85	162.4	5.68	1.588	0.968724
Q9NZ09	Ubiquitin-associated protein 1	UBAP1	46.498	27	8	55	5.11	1.588	0.942592
Q8TCA0	Leucine-rich repeat-containing protein 20	LRRC20	26.92	48	7	20.5	6.55	1.588	0.941794
Q3T906	N-acetylglucosamine-1-phosphotransferase subunits alpha/beta	GNPTAB	5.696	2	2	143.5	7.17	1.588	0.940266
P11387	DNA topoisomerase 1	TOP1	239.017	43	34	90.7	9.31	1.587	0.969614
O95758	Polypyrimidine tract-binding protein 3	PTBP3	225.868	52	15	59.7	9.04	1.587	0.913785
Q14696	LRP chaperone MESD	MESD	91.605	52	11	26.1	7.78	1.587	0.941673
Q16611	Bcl-2 homologous antagonist/killer	BAK1	45.741	53	7	23.4	6.01	1.587	0.967302
O15078	Centrosomal protein of 290 kDa	CEP290	7.217	2	3	290.2	5.95	1.587	0.941673
Q9P0S2	Cytochrome c oxidase assembly protein COX16 homolog, mitochondrial	COX16	7.067	22	2	12.3	9.5	1.587	0.921393
O14974	Protein phosphatase 1 regulatory subunit 12A	PPP1R12A	236.763	36	38	115.2	5.4	1.586	0.941673
Q9Y3E1	Hepatoma-derived growth factor-related protein 3	HDGFL3	12.19	9	1	22.6	7.99	1.586	0.945921
Q969Q6	Serine/threonine-protein phosphatase 2A regulatory subunit B'' subunit gamma	PPP2R3C	4.483	2	1	53.3	5.19	1.586	0.926121
Q9GZT8	NIF3-like protein 1	NIF3L1	89.642	49	15	41.9	6.65	1.584	0.925352
O75175	CCR4-NOT transcription complex subunit 3	CNOT3	77.296	26	17	81.8	6.2	1.584	0.939931
O75427	Leucine-rich repeat and calponin homology domain-containing protein 4	LRCH4	59.662	28	11	73.4	8.22	1.584	0.933339
Q8TAD8	Smad nuclear-interacting protein 1	SNIP1	52.764	35	11	45.8	9.99	1.584	0.932733
P17936	Insulin-like growth factor-binding protein 3	IGFBP3	40.794	43	9	31.7	8.69	1.583	0.925319
Q969T4	Ubiquitin-conjugating enzyme E2 E3	UBE2E3	25.733	42	1	22.9	7.18	1.583	0.941794
Q8N999	Uncharacterized protein C12orf29	C12orf29	17.067	18	5	37.5	7.06	1.583	0.941673
Q9Y4Y9	U6 snRNA-associated Sm-like protein LSm5	LSM5	14.757	22	1	9.9	4.54	1.583	0.932189
Q8WWM7	Ataxin-2-like protein	ATXN2L	331.317	46	41	113.3	8.59	1.582	0.95334
P61758	Prefoldin subunit 3	VBP1	99.243	55	16	22.6	7.11	1.582	0.938411
Q9Y282	Endoplasmic reticulum-Golgi intermediate compartment protein 3	ERGIC3	58.917	34	14	43.2	6.06	1.582	0.940265
Q14686	Nuclear receptor coactivator 6	NCOA6	25.627	6	7	219	9.36	1.582	0.927806
Q08117	TLE family member 5	TLE5	21.275	25	4	22	6.37	1.582	0.950246
Q5TEU4	Arginine-hydroxylase NDUFAF5, mitochondrial	NDUFAF5	15.922	15	4	38.9	6.57	1.582	0.929022
Q8NFI3	Cytosolic endo-beta-N-acetylglucosaminidase	ENGASE	3.465	3	2	83.9	6.79	1.582	0.927191
P20042	Eukaryotic translation initiation factor 2 subunit 2	EIF2S2	391.306	72	31	38.4	5.8	1.581	0.972094
P08047	Transcription factor Sp1	SP1	34.887	9	5	80.6	7.34	1.581	0.932733
Q8TB03	Uncharacterized protein CXorf38	CXorf38	18.134	22	6	36.6	6.3	1.581	0.957301
Q9Y618	Nuclear receptor corepressor 2	NCOR2	359.449	41	64	273.5	7.59	1.58	0.941581
P50454	Serpin H1	SERPINH1	411.339	61	26	46.4	8.69	1.579	0.972252
P62491	Ras-related protein Rab-11A	RAB11A	109.526	62	1	24.4	6.57	1.579	0.948556
Q9P289	Serine/threonine-protein kinase 26	STK26	81.934	45	6	46.5	5.29	1.579	0.941673
Q7Z7H5	Transmembrane emp24 domain-containing protein 4	TMED4	65.321	47	8	25.9	8.28	1.578	0.952677
Q14157	Ubiquitin-associated protein 2-like	UBAP2L	376.87	43	33	114.5	7.11	1.577	0.951954
P55036	26S proteasome non-ATPase regulatory subunit 4	PSMD4	150.013	52	13	40.7	4.79	1.577	0.950561
Q99470	Stromal cell-derived factor 2	SDF2	80.914	44	7	23	7.33	1.577	0.94016
Q9NZ32	Actin-related protein 10	ACTR10	78.226	49	15	46.3	7.37	1.577	0.954638
A0JLT2	Mediator of RNA polymerase II transcription subunit 19	MED19	12.694	31	3	26.3	9.82	1.577	0.951954
Q16181	Septin-7	SEPTIN7	327.357	62	28	50.6	8.63	1.576	0.974074
P09525	Annexin A4	ANXA4	158.188	66	25	35.9	6.13	1.576	0.951599
Q04323	UBX domain-containing protein 1	UBXN1	155.898	62	15	33.3	5.25	1.576	0.951599
Q7Z3B3	KAT8 regulatory NSL complex subunit 1	KANSL1	9.318	6	4	121	8.81	1.576	0.941553
O75695	Protein XRP2	RP2	25.946	16	6	39.6	5.12	1.575	0.931199
Q14512	Fibroblast growth factor-binding protein 1	FGFBP1	16.765	21	3	26.2	9.1	1.575	0.941794
Q9H2U2	Inorganic pyrophosphatase 2, mitochondrial	PPA2	197.955	65	19	37.9	7.39	1.574	0.941673
Q92888	Rho guanine nucleotide exchange factor 1	ARHGEF1	144.331	41	32	102.4	5.66	1.574	0.954581
P29372	DNA-3-methyladenine glycosylase	MPG	83.577	54	12	32.8	9.57	1.574	0.954465
Q9HBH1	Peptide deformylase, mitochondrial	PDF	33.704	39	7	27	9.16	1.574	0.948719
O43924	Retinal rod rhodopsin-sensitive cGMP 3',5'-cyclic phosphodiesterase subunit delta	PDE6D	22.554	33	4	17.4	5.67	1.574	0.941673
Q9GZT4	Serine racemase	SRR	11.133	14	3	36.5	6.54	1.574	0.927806
Q9H0F6	Sharpin	SHARPIN	8.089	4	1	39.9	5.8	1.574	0.945921
Q9P0L0	Vesicle-associated membrane protein-associated protein A	VAPA	218.919	60	16	27.9	8.62	1.573	0.969937
O60885	Bromodomain-containing protein 4	BRD4	173.16	33	27	152.1	9.19	1.573	0.945921
O43278	Kunitz-type protease inhibitor 1	SPINT1	127.052	41	23	58.4	6.29	1.573	0.950246
Q8N6M0	Deubiquitinase OTUD6B	OTUD6B	59.312	53	10	33.8	6.05	1.573	0.948275
Q9UKT5	F-box only protein 4	FBXO4	11.059	12	3	44.1	6.16	1.573	0.929641
Q14203	Dynactin subunit 1	DCTN1	508.468	56	62	141.6	5.81	1.572	0.951606
Q9UNH7	Sorting nexin-6	SNX6	195.195	65	26	46.6	6.16	1.572	0.951954
P50402	Emerin	EMD	177.223	71	17	29	5.5	1.572	0.954581
Q9BVC6	Transmembrane protein 109	TMEM109	28.309	13	6	26.2	10.48	1.572	0.932733
Q8WU79	Stromal membrane-associated protein 2	SMAP2	55.585	35	9	46.8	8.87	1.571	0.938411
Q9Y2J4	Angiomotin-like protein 2	AMOTL2	18.854	9	5	85.7	7.3	1.571	0.950246
Q99497	Parkinson disease protein 7	PARK7	337.525	94	23	19.9	6.79	1.57	0.975691
O15541	E3 ubiquitin-protein ligase RNF113A	RNF113A	33.161	35	10	38.8	5.69	1.57	0.941673
Q96KQ4	Apoptosis-stimulating of p53 protein 1	PPP1R13B	21.226	5	3	119.5	6.76	1.57	0.950246
Q9H7B4	Histone-lysine N-methyltransferase SMYD3	SMYD3	15.976	13	4	49.1	7.25	1.57	0.954173
Q9NQR4	Omega-amidase NIT2	NIT2	143.178	84	21	30.6	7.21	1.569	0.93455
Q9BTT0	Acidic leucine-rich nuclear phosphoprotein 32 family member E	ANP32E	87.293	40	9	30.7	3.85	1.569	0.950246
Q99614	Tetratricopeptide repeat protein 1	TTC1	70.152	62	13	33.5	4.84	1.569	0.951919
Q99757	Thioredoxin, mitochondrial	TXN2	6.469	10	2	18.4	8.29	1.569	0.951954
O96019	Actin-like protein 6A	ACTL6A	236.662	63	22	47.4	5.6	1.568	0.972094
P49720	Proteasome subunit beta type-3	PSMB3	155.088	44	13	22.9	6.55	1.568	0.953161
O94888	UBX domain-containing protein 7	UBXN7	92.4	40	15	54.8	5.16	1.567	0.950246
Q14790	Caspase-8	CASP8	55.365	31	11	55.4	5.1	1.567	0.942592
Q9UHQ4	B-cell receptor-associated protein 29	BCAP29	20.613	23	6	28.3	9.54	1.567	0.94016
O94830	Phospholipase DDHD2	DDHD2	12.41	9	4	81	5.39	1.567	0.938411
P00367	Glutamate dehydrogenase 1, mitochondrial	GLUD1	334.068	64	31	61.4	7.8	1.566	0.979515
Q01081	Splicing factor U2AF 35 kDa subunit	U2AF1	110.058	56	6	27.9	8.81	1.566	0.951919
Q53HC9	EARP and GARP complex-interacting protein 1	EIPR1	75.906	38	11	43.6	5.06	1.566	0.945921
Q96BJ3	Axin interactor, dorsalization-associated protein	AIDA	74.83	45	13	35	6.55	1.566	0.954638
P32519	ETS-related transcription factor Elf-1	ELF1	45.037	22	8	67.5	5.21	1.566	0.946511
Q9NW68	BSD domain-containing protein 1	BSDC1	31.978	31	8	47.1	4.49	1.566	0.938411
P07311	Acylphosphatase-1	ACYP1	27.758	53	6	11.3	9.31	1.566	0.954581
O43464	Serine protease HTRA2, mitochondrial	HTRA2	24.258	15	6	48.8	10.07	1.566	0.938215
Q96S16	JmjC domain-containing protein 8	JMJD8	5.106	7	2	29.5	6.64	1.566	0.945921
Q9C0G6	Dynein axonemal heavy chain 6	DNAH6	4.146	1	2	475.7	6	1.566	0.941673
Q5M775	Cytospin-B	SPECC1	76.089	21	16	118.5	6.7	1.565	0.93498
P00505	Aspartate aminotransferase, mitochondrial	GOT2	501.262	70	32	47.5	9.01	1.563	0.980428
Q9Y5K5	Ubiquitin carboxyl-terminal hydrolase isozyme L5	UCHL5	142.513	58	18	37.6	5.33	1.563	0.946511
O43293	Death-associated protein kinase 3	DAPK3	74.218	37	16	52.5	6.89	1.563	0.951954
O14737	Programmed cell death protein 5	PDCD5	49.698	57	7	14.3	6.04	1.563	0.951954
Q9BTX7	Alpha-tocopherol transfer protein-like	TTPAL	60.111	52	13	38.5	6.44	1.562	0.938411
Q5W0V3	FHF complex subunit HOOK interacting protein 2A	FHIP2A	59.052	25	13	86.5	5.29	1.562	0.941673
Q8NHP6	Motile sperm domain-containing protein 2	MOSPD2	21.667	15	6	59.7	5.96	1.56	0.945342
Q8N2K0	Lysophosphatidylserine lipase ABHD12	ABHD12	113.067	54	18	45.1	8.65	1.559	0.952474
P11234	Ras-related protein Ral-B	RALB	63.604	36	7	23.4	6.62	1.559	0.941673
Q9Y2W6	Tudor and KH domain-containing protein	TDRKH	21.096	12	5	62	5.02	1.559	0.942518
Q9NVG8	TBC1 domain family member 13	TBC1D13	103.898	55	18	46.5	5.24	1.558	0.953161
Q9UKZ1	CCR4-NOT transcription complex subunit 11	CNOT11	86.013	37	11	55.2	6.4	1.558	0.954581
Q0IIM8	TBC1 domain family member 8B	TBC1D8B	4.453	1	2	128.6	5.95	1.558	0.941553
Q9BQE3	Tubulin alpha-1C chain	TUBA1C	706.542	84	4	49.9	5.1	1.557	0.984274
P01112	GTPase HRas	HRAS	76.95	62	3	21.3	5.31	1.557	0.950246
Q8IVF2	Protein AHNAK2	AHNAK2	56.037	15	16	616.2	5.36	1.557	0.94089
Q9NTK5	Obg-like ATPase 1	OLA1	294.762	72	25	44.7	7.81	1.555	0.986424
Q16576	Histone-binding protein RBBP7	RBBP7	279.363	65	12	47.8	5.05	1.555	0.969898
Q9UKD1	Glucocorticoid modulatory element-binding protein 2	GMEB2	17.497	8	3	56.4	5.6	1.555	0.93455
Q8N567	Zinc finger CCHC domain-containing protein 9	ZCCHC9	8.702	14	3	30.5	9.17	1.555	0.948976
P25786	Proteasome subunit alpha type-1	PSMA1	285.08	80	25	29.5	6.61	1.554	0.986424
O43432	Eukaryotic translation initiation factor 4 gamma 3	EIF4G3	245.812	32	42	176.5	5.38	1.554	0.950469
Q16537	Serine/threonine-protein phosphatase 2A 56 kDa regulatory subunit epsilon isoform	PPP2R5E	96.088	40	14	54.7	6.95	1.554	0.945838
P84095	Rho-related GTP-binding protein RhoG	RHOG	67.674	62	10	21.3	8.12	1.554	0.954173
P52597	Heterogeneous nuclear ribonucleoprotein F	HNRNPF	284.832	66	17	45.6	5.58	1.553	0.986424
P98170	E3 ubiquitin-protein ligase XIAP	XIAP	111.489	53	20	56.6	6.65	1.553	0.95334
Q4LE39	AT-rich interactive domain-containing protein 4B	ARID4B	66.332	15	16	147.7	5.12	1.553	0.957361
Q6BDS2	UHRF1-binding protein 1	UHRF1BP1	11.664	3	4	159.4	6.14	1.553	0.966888
Q9Y5U2	Protein TSSC4	TSSC4	5.344	6	2	34.3	5.19	1.553	0.950246
Q9C0J8	pre-mRNA 3' end processing protein WDR33	WDR33	176.462	36	33	145.8	9.17	1.552	0.954581
Q15650	Activating signal cointegrator 1	TRIP4	87.031	51	19	66.1	7.85	1.552	0.941673
Q8N9N7	Leucine-rich repeat-containing protein 57	LRRC57	59.513	46	12	26.7	8.43	1.552	0.945342
Q99622	Protein C10	C12orf57	19.939	51	4	13.2	5.14	1.552	0.941673
Q9H063	Repressor of RNA polymerase III transcription MAF1 homolog	MAF1	12.271	18	3	28.8	4.55	1.552	0.965161
Q9NZL9	Methionine adenosyltransferase 2 subunit beta	MAT2B	225.658	70	18	37.5	7.36	1.551	0.953161
P42025	Beta-centractin	ACTR1B	148.279	62	7	42.3	6.4	1.551	0.941673
Q9UHN1	DNA polymerase subunit gamma-2, mitochondrial	POLG2	24.505	20	6	54.9	8.35	1.551	0.945483
Q9Y5W9	Sorting nexin-11	SNX11	8.782	13	3	30.4	7.05	1.551	0.938411
Q6NZY4	Zinc finger CCHC domain-containing protein 8	ZCCHC8	144.29	47	25	78.5	4.87	1.55	0.969881
Q8TBX8	Phosphatidylinositol 5-phosphate 4-kinase type-2 gamma	PIP4K2C	113.272	49	18	47.3	6.84	1.55	0.954638
Q8NBJ7	Inactive C-alpha-formylglycine-generating enzyme 2	SUMF2	72.753	41	12	33.8	8	1.55	0.951954
Q8N9N2	Activating signal cointegrator 1 complex subunit 1	ASCC1	48.488	22	10	45.5	5.54	1.55	0.958348
Q7LGA3	Heparan sulfate 2-O-sulfotransferase 1	HS2ST1	44.005	35	10	41.9	8.69	1.55	0.965161
P62318	Small nuclear ribonucleoprotein Sm D3	SNRPD3	75.106	56	6	13.9	10.32	1.549	0.95874
P26006	Integrin alpha-3	ITGA3	133.649	24	22	116.5	6.77	1.548	0.954638
P55210	Caspase-7	CASP7	95.582	64	14	34.3	6.07	1.548	0.954581
O95825	Quinone oxidoreductase-like protein 1	CRYZL1	44.236	42	10	38.7	5.78	1.548	0.954581
Q14644	Ras GTPase-activating protein 3	RASA3	21.363	11	7	95.6	7.15	1.548	0.938411
Q9NZL4	Hsp70-binding protein 1	HSPBP1	205.709	72	20	39.3	5.21	1.547	0.941673
O14530	Thioredoxin domain-containing protein 9	TXNDC9	62.187	41	10	26.5	5.88	1.547	0.966646
O95685	Protein phosphatase 1 regulatory subunit 3D	PPP1R3D	6.743	9	2	32.5	8.07	1.546	0.970567
P32321	Deoxycytidylate deaminase	DCTD	82.64	69	9	20	7.56	1.545	0.967302
Q3V6T2	Girdin	CCDC88A	46.081	9	12	215.9	6.21	1.545	0.934784
Q9P2R6	Arginine-glutamic acid dipeptide repeats protein	RERE	33.224	10	10	172.3	7.69	1.545	0.942651
P43243	Matrin-3	MATR3	488.758	62	49	94.6	6.25	1.544	0.9872
P36776	Lon protease homolog, mitochondrial	LONP1	382.201	54	49	106.4	6.39	1.544	0.979515
P25774	Cathepsin S	CTSS	23.315	30	8	37.5	8.34	1.544	0.950246
Q9Y5Z9	UbiA prenyltransferase domain-containing protein 1	UBIAD1	5.483	9	2	36.8	8.15	1.544	0.952891
Q04917	14-3-3 protein eta	YWHAH	214.352	75	18	28.2	4.84	1.543	0.9872
Q99598	Translin-associated protein X	TSNAX	188.132	73	19	33.1	6.55	1.543	0.954531
Q8N5Y2	Male-specific lethal 3 homolog	MSL3	5.985	3	2	59.8	8.21	1.543	0.941673
P22670	MHC class II regulatory factor RFX1	RFX1	94.017	23	13	104.7	6.29	1.542	0.954638
Q15738	Sterol-4-alpha-carboxylate 3-dehydrogenase, decarboxylating	NSDHL	206.532	71	22	41.9	8.06	1.541	0.954638
Q14257	Reticulocalbin-2	RCN2	46.719	32	7	36.9	4.4	1.541	0.950246
Q9BW62	Katanin p60 ATPase-containing subunit A-like 1	KATNAL1	29.592	21	7	55.4	6.74	1.541	0.942997
Q6ULP2	Aftiphilin	AFTPH	15.206	8	5	102.1	4.54	1.541	0.942746
Q92882	Osteoclast-stimulating factor 1	OSTF1	98.497	62	12	23.8	5.68	1.54	0.954581
Q4VC31	Protein MIX23	MIX23	42.105	52	7	16.6	7.81	1.54	0.945921
Q96N21	AP-4 complex accessory subunit Tepsin	TEPSIN	30.214	16	4	55.1	7.03	1.54	0.950246
Q16401	26S proteasome non-ATPase regulatory subunit 5	PSMD5	281.975	65	26	56.2	5.48	1.539	0.9872
Q06546	GA-binding protein alpha chain	GABPA	88.666	37	14	51.3	4.97	1.539	0.971774
P54252	Ataxin-3	ATXN3	53.221	23	7	41.2	4.78	1.539	0.950194
Q14004	Cyclin-dependent kinase 13	CDK13	93.927	22	14	164.8	9.69	1.538	0.945483
Q5VTL8	Pre-mRNA-splicing factor 38B	PRPF38B	76.759	39	16	64.4	10.54	1.538	0.971923
Q9UPN3	Microtubule-actin cross-linking factor 1, isoforms 1/2/3/5	MACF1	1290.91	38	233	837.8	5.39	1.537	0.9872
O75832	26S proteasome non-ATPase regulatory subunit 10	PSMD10	192.889	66	14	24.4	6.1	1.537	0.971774
Q9UBC2	Epidermal growth factor receptor substrate 15-like 1	EPS15L1	112.098	38	25	94.2	5.11	1.537	0.963464
Q9Y3C0	WASH complex subunit 3	WASHC3	23.628	38	6	21.2	4.46	1.537	0.948275
P28482	Mitogen-activated protein kinase 1	MAPK1	277.252	80	18	41.4	6.98	1.536	0.9872
Q9UPT8	Zinc finger CCCH domain-containing protein 4	ZC3H4	127.257	29	21	140.2	6.27	1.536	0.951954
P62316	Small nuclear ribonucleoprotein Sm D2	SNRPD2	121.398	63	11	13.5	9.91	1.536	0.972252
P25325	3-mercaptopyruvate sulfurtransferase	MPST	102.488	67	14	33.2	6.6	1.536	0.96173
O76075	DNA fragmentation factor subunit beta	DFFB	9.007	13	3	39.1	9	1.536	0.96433
O75956	Cyclin-dependent kinase 2-associated protein 2	CDK2AP2	5.473	14	2	13.1	9.48	1.536	0.952891
P37108	Signal recognition particle 14 kDa protein	SRP14	76.056	51	10	14.6	10.04	1.535	0.968975
P17813	Endoglin	ENG	62.26	25	12	70.5	6.61	1.535	0.960198
Q9Y2G9	Protein strawberry notch homolog 2	SBNO2	29.334	8	4	150.2	6.52	1.535	0.941673
Q07866	Kinesin light chain 1	KLC1	199.427	55	21	65.3	6.2	1.534	0.95334
Q9Y3A3	MOB-like protein phocein	MOB4	55.628	66	11	26	5.78	1.534	0.967974
O95749	Geranylgeranyl pyrophosphate synthase	GGPS1	34.396	34	8	34.8	6.14	1.534	0.948948
Q86WQ0	Nuclear receptor 2C2-associated protein	NR2C2AP	31.693	51	6	15.9	6.16	1.534	0.972252
Q96QK1	Vacuolar protein sorting-associated protein 35	VPS35	372.817	54	50	91.6	5.49	1.533	0.9872
P23743	Diacylglycerol kinase alpha	DGKA	48.414	18	9	82.6	6.73	1.533	0.951954
Q15006	ER membrane protein complex subunit 2	EMC2	110.998	56	14	34.8	6.57	1.532	0.96433
P57764	Gasdermin-D	GSDMD	63.639	39	10	52.8	5.08	1.532	0.950246
Q8N3X1	Formin-binding protein 4	FNBP4	43.685	16	13	110.2	4.74	1.532	0.947685
O15212	Prefoldin subunit 6	PFDN6	29.014	47	8	14.6	8.88	1.532	0.967974
A0A0U1RRL7	Protein MMP24OS	MMP24OS	9.675	37	1	7.7	4.72	1.532	0.955001
Q99504	Eyes absent homolog 3	EYA3	84.073	20	11	62.6	5.21	1.531	0.953048
Q6PJ69	Tripartite motif-containing protein 65	TRIM65	83.462	46	14	57.3	6.7	1.531	0.967302
P19404	NADH dehydrogenase [ubiquinone] flavoprotein 2, mitochondrial	NDUFV2	51.491	53	10	27.4	8.06	1.531	0.954581
Q9BRA2	Thioredoxin domain-containing protein 17	TXNDC17	49.436	61	8	13.9	5.52	1.531	0.967118
Q9Y3A6	Transmembrane emp24 domain-containing protein 5	TMED5	26.901	21	5	26	4.84	1.531	0.966888
Q9NYJ8	TGF-beta-activated kinase 1 and MAP3K7-binding protein 2	TAB2	22.939	10	6	76.4	8.54	1.531	0.942746
P26038	Moesin	MSN	669.077	72	42	67.8	6.4	1.53	0.9872
O00487	26S proteasome non-ATPase regulatory subunit 14	PSMD14	182.467	66	16	34.6	6.52	1.53	0.974074
O75439	Mitochondrial-processing peptidase subunit beta	PMPCB	154.437	46	21	54.3	6.83	1.53	0.971774
P51570	Galactokinase	GALK1	133.532	58	21	42.2	6.46	1.53	0.957301
Q15819	Ubiquitin-conjugating enzyme E2 variant 2	UBE2V2	78.597	68	4	16.4	8.09	1.53	0.970737
O43639	Cytoplasmic protein NCK2	NCK2	46.357	39	10	42.9	6.95	1.53	0.954531
P45877	Peptidyl-prolyl cis-trans isomerase C	PPIC	6.891	10	2	22.7	8.4	1.53	0.957301
P48506	Glutamate--cysteine ligase catalytic subunit	GCLC	178.157	57	27	72.7	6.09	1.529	0.954638
O43251	RNA binding protein fox-1 homolog 2	RBFOX2	53.692	38	9	41.3	7.27	1.529	0.972252
Q02447	Transcription factor Sp3	SP3	17.303	4	3	81.9	5.26	1.529	0.966139
Q8TEA1	tRNA (cytosine(72)-C(5))-methyltransferase NSUN6	NSUN6	10.673	11	4	51.7	7.96	1.529	0.947477
Q92797	Symplekin	SYMPK	317.579	46	46	141.1	6.13	1.528	0.965703
Q13404	Ubiquitin-conjugating enzyme E2 variant 1	UBE2V1	97.859	76	6	16.5	7.93	1.528	0.9872
P98173	Protein FAM3A	FAM3A	11.789	17	4	25.1	8.68	1.528	0.94016
O00429	Dynamin-1-like protein	DNM1L	404.42	73	47	81.8	6.81	1.527	0.9872
P00519	Tyrosine-protein kinase ABL1	ABL1	43.356	16	10	122.8	8.66	1.527	0.950246
Q8N9N5	Protein BANP	BANP	13.293	10	4	56.5	5.49	1.527	0.950246
Q92982	Ninjurin-1	NINJ1	5.435	8	1	16.3	6.28	1.527	0.942592
P15311	Ezrin	EZR	448.398	64	36	69.4	6.27	1.526	0.9872
Q9BTV4	Transmembrane protein 43	TMEM43	182.865	63	23	44.8	8.13	1.526	0.9605
Q99942	E3 ubiquitin-protein ligase RNF5	RNF5	5.869	9	1	19.9	6.65	1.526	0.97183
Q15811	Intersectin-1	ITSN1	135.421	19	22	195.3	7.77	1.525	0.966888
Q9Y692	Glucocorticoid modulatory element-binding protein 1	GMEB1	38.147	13	5	62.6	4.83	1.525	0.954371
Q6P1X6	UPF0598 protein C8orf82	C8orf82	26.163	40	6	23.9	9.14	1.525	0.951954
Q92917	G-patch domain and KOW motifs-containing protein	GPKOW	116.201	61	18	52.2	6.15	1.524	0.957301
Q8NDH3	Probable aminopeptidase NPEPL1	NPEPL1	52.973	24	9	55.8	6.87	1.524	0.948275
Q9Y5J7	Mitochondrial import inner membrane translocase subunit Tim9	TIMM9	21.458	56	4	10.4	7.21	1.524	0.955001
P78371	T-complex protein 1 subunit beta	CCT2	639.17	86	48	57.5	6.46	1.523	0.9872
P61163	Alpha-centractin	ACTR1A	184.465	63	11	42.6	6.64	1.523	0.974074
Q9BV86	N-terminal Xaa-Pro-Lys N-methyltransferase 1	NTMT1	78.348	60	10	25.4	5.52	1.523	0.951954
P63172	Dynein light chain Tctex-type 1	DYNLT1	53.982	60	4	12.4	5.08	1.523	0.951954
Q9NZT1	Calmodulin-like protein 5	CALML5	19.613	26	2	15.9	4.44	1.523	0.942592
Q9H204	Mediator of RNA polymerase II transcription subunit 28	MED28	15.389	20	2	19.5	5.58	1.523	0.949809
Q5HYK7	SH3 domain-containing protein 19	SH3D19	3.78	2	1	86.5	8.32	1.523	0.944586
Q15435	Protein phosphatase 1 regulatory subunit 7	PPP1R7	171.62	67	23	41.5	4.91	1.522	0.97183
P05455	Lupus La protein	SSB	440.01	70	45	46.8	7.12	1.521	0.9872
O14562	Ubiquitin domain-containing protein UBFD1	UBFD1	105.162	44	10	33.4	5.77	1.521	0.970737
Q9NP79	Vacuolar protein sorting-associated protein VTA1 homolog	VTA1	93.453	42	12	33.9	6.29	1.521	0.977942
Q9BQS8	FYVE and coiled-coil domain-containing protein 1	FYCO1	67.648	16	17	166.9	4.92	1.521	0.974074
Q96FF9	Sororin	CDCA5	41.095	45	7	27.6	9.61	1.521	0.954581
Q13487	snRNA-activating protein complex subunit 2	SNAPC2	25.413	21	4	35.5	6.01	1.521	0.941673
Q15366	Poly(rC)-binding protein 2	PCBP2	387.025	77	11	38.6	6.79	1.519	0.9872
Q14671	Pumilio homolog 1	PUM1	237.472	36	28	126.4	6.84	1.519	0.967974
P68400	Casein kinase II subunit alpha	CSNK2A1	230.788	58	18	45.1	7.74	1.519	0.9872
P28070	Proteasome subunit beta type-4	PSMB4	128.212	57	10	29.2	5.97	1.519	0.975773
Q9P260	RAB11-binding protein RELCH	RELCH	91.706	28	21	134.5	5.45	1.519	0.95874
Q9NV35	Nucleotide triphosphate diphosphatase NUDT15	NUDT15	29.822	35	4	18.6	6.14	1.519	0.979515
Q9GZU7	Carboxy-terminal domain RNA polymerase II polypeptide A small phosphatase 1	CTDSP1	9.837	11	2	29.2	6	1.519	0.948719
Q14152	Eukaryotic translation initiation factor 3 subunit A	EIF3A	772.534	63	104	166.5	6.79	1.518	0.9872
Q29RF7	Sister chromatid cohesion protein PDS5 homolog A	PDS5A	430.909	52	61	150.7	7.91	1.518	0.977669
Q9NQT4	Exosome complex component RRP46	EXOSC5	61.207	62	10	25.2	7.59	1.518	0.979515
Q9UMZ2	Synergin gamma	SYNRG	60.711	17	14	140.6	5.03	1.518	0.951954
Q9Y478	5'-AMP-activated protein kinase subunit beta-1	PRKAB1	50.677	43	7	30.4	6.4	1.518	0.954581
Q99547	M-phase phosphoprotein 6	MPHOSPH6	20.884	23	5	19	5.2	1.518	0.953252
Q96GS4	BLOC-1-related complex subunit 6	BORCS6	15.399	14	3	37.2	5.76	1.518	0.946511
P02545	Prelamin-A/C	LMNA	713.222	80	66	74.1	7.02	1.517	0.9872
P28062	Proteasome subunit beta type-8	PSMB8	174.241	70	16	30.3	7.43	1.517	0.98419
Q8TC07	TBC1 domain family member 15	TBC1D15	93.665	39	27	79.4	5.67	1.517	0.974532
Q9NV96	Cell cycle control protein 50A	TMEM30A	56.933	36	11	40.7	8.59	1.517	0.972252
Q9BQE5	Apolipoprotein L2	APOL2	36.359	21	7	37.1	6.74	1.517	0.97183
Q7Z7L1	Schlafen family member 11	SLFN11	25.309	13	8	102.8	7.77	1.517	0.954581
O60513	Beta-1,4-galactosyltransferase 4	B4GALT4	7.986	11	3	40	9.07	1.517	0.938411
P62258	14-3-3 protein epsilon	YWHAE	415.858	89	28	29.2	4.74	1.516	0.9872
Q9NRL2	Bromodomain adjacent to zinc finger domain protein 1A	BAZ1A	153.596	29	36	178.6	6.6	1.516	0.972094
Q99471	Prefoldin subunit 5	PFDN5	90.938	84	11	17.3	6.33	1.516	0.967974
Q9NWV8	BRISC and BRCA1-A complex member 1	BABAM1	36.386	26	6	36.5	4.64	1.516	0.954638
Q6Y7W6	GRB10-interacting GYF protein 2	GIGYF2	217.013	31	32	150	5.54	1.515	0.967302
Q15007	Pre-mRNA-splicing regulator WTAP	WTAP	57.366	34	10	44.2	5.19	1.515	0.972252
Q9BT25	HAUS augmin-like complex subunit 8	HAUS8	82.215	44	11	44.8	7.06	1.514	0.980654
Q9BTA9	WW domain-containing adapter protein with coiled-coil	WAC	76.75	33	12	70.7	9.45	1.514	0.950246
Q7Z6B7	SLIT-ROBO Rho GTPase-activating protein 1	SRGAP1	163.075	39	33	124.2	6.83	1.513	0.972252
Q96RU3	Formin-binding protein 1	FNBP1	119.241	42	26	71.3	5.72	1.513	0.97183
Q6GMV3	Putative peptidyl-tRNA hydrolase PTRHD1	PTRHD1	45.629	65	7	15.8	9.1	1.513	0.951954
Q14249	Endonuclease G, mitochondrial	ENDOG	24.821	33	7	32.6	9.5	1.513	0.952891
P11177	Pyruvate dehydrogenase E1 component subunit beta, mitochondrial	PDHB	138.127	54	14	39.2	6.65	1.512	0.971783
Q96BN8	Ubiquitin thioesterase otulin	OTULIN	91.14	52	17	40.2	5.47	1.512	0.9872
Q96G28	Cilia- and flagella-associated protein 36	CFAP36	23.519	18	3	39.4	4.97	1.512	0.948719
P06753	Tropomyosin alpha-3 chain	TPM3	174.353	45	10	32.9	4.72	1.511	0.974074
Q96ST3	Paired amphipathic helix protein Sin3a	SIN3A	232.509	44	49	145.1	7.25	1.51	0.971774
Q14344	Guanine nucleotide-binding protein subunit alpha-13	GNA13	163.013	66	24	44	8	1.51	0.9872
O43707	Alpha-actinin-4	ACTN4	1276.3	76	51	104.8	5.44	1.509	0.9872
Q5JWF2	Guanine nucleotide-binding protein G(s) subunit alpha isoforms XLas	GNAS	149.965	21	20	111	5.03	1.509	0.972252
Q9Y2B0	Protein canopy homolog 2	CNPY2	97.493	66	13	20.6	4.92	1.509	0.974074
O43402	ER membrane protein complex subunit 8	EMC8	81.046	57	11	23.8	6.4	1.509	0.98256
Q5ZPR3	CD276 antigen	CD276	39.258	32	7	57.2	4.91	1.509	0.965161
P28715	DNA excision repair protein ERCC-5	ERCC5	35.964	12	9	133	5.22	1.509	0.942592
Q13418	Integrin-linked protein kinase	ILK	176.707	56	24	51.4	8.07	1.508	0.98419
Q09666	Neuroblast differentiation-associated protein AHNAK	AHNAK	3185.28	81	361	628.7	6.15	1.507	0.988121
P60900	Proteasome subunit alpha type-6	PSMA6	143.55	60	19	27.4	6.76	1.507	0.987846
Q9NX58	Cell growth-regulating nucleolar protein		209.997	51	26	43.6	9.54	1.506	0.957301
Q16186	Proteasomal ubiquitin receptor ADRM1	ADRM1	90.559	32	14	42.1	5.07	1.506	0.974074
Q96GG9	DCN1-like protein 1	DCUN1D1	64.374	44	11	30.1	5.34	1.506	0.98419
P40306	Proteasome subunit beta type-10	PSMB10	40.225	32	7	28.9	7.81	1.506	0.963034
Q96AB6	Protein N-terminal asparagine amidohydrolase	NTAN1	3.398	5	2	34.7	6.27	1.506	0.951954
Q6S8J3	POTE ankyrin domain family member E	POTEE	295.921	13	1	121.3	6.2	1.505	0.97563
Q9UBB5	Methyl-CpG-binding domain protein 2	MBD2	31.063	27	6	43.2	10.04	1.505	0.97183
P78536	Disintegrin and metalloproteinase domain-containing protein 17	ADAM17	49.896	20	12	93	5.76	1.504	0.951954
Q16594	Transcription initiation factor TFIID subunit 9	TAF9	45.173	59	6	29	8.66	1.504	0.951954
P13861	cAMP-dependent protein kinase type II-alpha regulatory subunit	PRKAR2A	211.053	74	27	45.5	5.07	1.503	0.986482
Q9Y4Z0	U6 snRNA-associated Sm-like protein LSm4	LSM4	82.005	56	8	15.3	9.99	1.503	0.975691
O95785	Protein Wiz	WIZ	113.211	24	22	178.6	6.86	1.502	0.974056
Q8WUR7	UPF0235 protein C15orf40	C15orf40	7.273	20	2	16.3	9.83	1.502	0.954638
P27824	Calnexin	CANX	495.987	47	44	67.5	4.6	1.501	0.990618
P21964	Catechol O-methyltransferase	COMT	165.597	74	20	30	5.47	1.501	0.958348
P25788	Proteasome subunit alpha type-3	PSMA3	106.868	53	15	28.4	5.33	1.501	0.990618
Q9NVD7	Alpha-parvin	PARVA	72.636	40	15	42.2	5.95	1.501	0.977669
Q8IUF1	COBW domain-containing protein 2	CBWD2	49.807	46	13	44	4.89	1.501	0.97183
Q86TV6	Tetratricopeptide repeat protein 7B	TTC7B	11.236	4	3	94.1	6.89	1.501	0.965169
P29692	Elongation factor 1-delta	EEF1D	189.604	70	19	31.1	5.01	1.5	0.990618
Q8N5K1	CDGSH iron-sulfur domain-containing protein 2	CISD2	40.966	50	7	15.3	9.61	1.5	0.979515
Q5T8D3	Acyl-CoA-binding domain-containing protein 5	ACBD5	37.653	15	7	60.1	5.33	1.5	0.957301
Q9UN37	Vacuolar protein sorting-associated protein 4A	VPS4A	216.573	52	17	48.9	7.8	1.499	0.9872
P30085	UMP-CMP kinase	CMPK1	132.832	61	14	22.2	5.57	1.499	0.976656
Q14019	Coactosin-like protein	COTL1	127.462	76	16	15.9	5.67	1.499	0.990655
O43633	Charged multivesicular body protein 2a	CHMP2A	60.436	32	10	25.1	5.97	1.499	0.97447
Q9Y6M4	Casein kinase I isoform gamma-3	CSNK1G3	44.048	29	5	51.4	9.22	1.499	0.962895
Q9Y580	RNA-binding protein 7	RBM7	83.629	68	13	30.5	9.57	1.498	0.967302
Q86Y82	Syntaxin-12	STX12	43.224	35	7	31.6	5.59	1.498	0.977034
Q52LJ0	Protein FAM98B	FAM98B	173.798	43	12	45.5	8.69	1.497	0.965161
Q9Y2X7	ARF GTPase-activating protein GIT1	GIT1	95.63	38	18	84.3	6.8	1.497	0.960198
Q9Y303	N-acetylglucosamine-6-phosphate deacetylase	AMDHD2	32.173	27	7	43.7	6.7	1.496	0.963787
O95168	NADH dehydrogenase [ubiquinone] 1 beta subcomplex subunit 4	NDUFB4	22.685	41	4	15.2	9.85	1.496	0.967812
Q9Y6I3	Epsin-1	EPN1	113.3	41	13	60.3	4.83	1.495	0.979515
Q96RK0	Protein capicua homolog	CIC	60.944	13	10	163.7	8.56	1.495	0.96223
Q9BQ48	39S ribosomal protein L34, mitochondrial	MRPL34	5.91	14	2	10.2	12.25	1.495	0.97563
Q8N163	Cell cycle and apoptosis regulator protein 2	CCAR2	326.458	53	37	102.8	5.22	1.494	0.9872
Q9BZZ5	Apoptosis inhibitor 5	API5	225.907	59	32	59	7.34	1.494	0.990618
P29317	Ephrin type-A receptor 2	EPHA2	215.317	46	31	108.2	6.23	1.494	0.986424
Q9UK76	Jupiter microtubule associated homolog 1	JPT1	34.02	38	4	16	5.6	1.494	0.96433
Q9H633	Ribonuclease P protein subunit p21	RPP21	5.976	25	2	17.6	9.45	1.494	0.97183
Q9UBV7	Beta-1,4-galactosyltransferase 7	B4GALT7	13.161	14	4	37.4	8.98	1.493	0.954581
Q9HA64	Ketosamine-3-kinase	FN3KRP	58.174	40	12	34.4	7.33	1.492	0.986482
P20618	Proteasome subunit beta type-1	PSMB1	172.257	66	17	26.5	8.13	1.491	0.992213
Q8N5M4	Tetratricopeptide repeat protein 9C	TTC9C	60.212	37	7	20	8.92	1.491	0.986746
Q86VP6	Cullin-associated NEDD8-dissociated protein 1	CAND1	496.832	54	66	136.3	5.78	1.49	0.992213
Q14103	Heterogeneous nuclear ribonucleoprotein D0	HNRNPD	268.189	50	23	38.4	7.81	1.49	0.992213
Q9NRV9	Heme-binding protein 1	HEBP1	91.287	77	12	21.1	5.8	1.49	0.981866
Q96QR8	Transcriptional activator protein Pur-beta	PURB	69.972	54	12	33.2	5.43	1.49	0.981866
P52306	Rap1 GTPase-GDP dissociation stimulator 1	RAP1GDS1	206.818	63	27	66.3	5.31	1.489	0.98419
A5PLL7	Plasmanylethanolamine desaturase	PEDS1	26.908	23	6	31.1	6.83	1.489	0.966888
P35998	26S proteasome regulatory subunit 7	PSMC2	403.535	81	41	48.6	5.95	1.488	0.992213
Q15691	Microtubule-associated protein RP/EB family member 1	MAPRE1	297.346	70	17	30	5.14	1.488	0.992213
Q9UBI1	COMM domain-containing protein 3	COMMD3	55.119	59	9	22.1	5.99	1.488	0.96502
P0C2W1	F-box/SPRY domain-containing protein 1	FBXO45	15.836	24	4	30.6	7.83	1.488	0.960198
Q9NWW6	Nicotinamide riboside kinase 1	NMRK1	5.419	17	2	23.2	4.92	1.488	0.948719
Q8WV44	E3 ubiquitin-protein ligase TRIM41	TRIM41	3.972	3	1	71.6	5.06	1.488	0.971774
O75306	NADH dehydrogenase [ubiquinone] iron-sulfur protein 2, mitochondrial	NDUFS2	238.783	63	24	52.5	7.55	1.487	0.981563
Q5VWQ0	Lysine-specific demethylase 9	RSBN1	25.646	10	6	90	8.6	1.487	0.960323
Q9UNN8	Endothelial protein C receptor	PROCR	22.788	26	5	26.7	7.18	1.487	0.969883
Q9BXP5	Serrate RNA effector molecule homolog	SRRT	272.316	45	39	100.6	5.96	1.486	0.9872
Q7Z7F0	KH homology domain-containing protein 4	KHDC4	49.045	35	10	64.8	8.73	1.486	0.955001
Q9H9Q2	COP9 signalosome complex subunit 7b	COPS7B	43.265	35	7	29.6	6.15	1.486	0.971774
O75521	Enoyl-CoA delta isomerase 2	ECI2	156.537	48	18	43.6	9	1.485	0.986746
Q07021	Complement component 1 Q subcomponent-binding protein, mitochondrial	C1QBP	127.516	34	9	31.3	4.84	1.485	0.986424
Q9ULH7	Myocardin-related transcription factor B	MRTFB	96.736	29	16	118.1	6.28	1.485	0.974074
Q96PM5	RING finger and CHY zinc finger domain-containing protein 1	RCHY1	11.694	13	3	30.1	6.71	1.485	0.974074
O95873	Uncharacterized protein C6orf47	C6orf47	4.37	7	2	31.7	6.37	1.485	0.979515
Q96JC9	ELL-associated factor 1	EAF1	8.782	6	1	29	5.4	1.484	0.95334
P36871	Phosphoglucomutase-1	PGM1	275.285	75	36	61.4	6.76	1.483	0.994207
Q9BRT2	Ubiquinol-cytochrome-c reductase complex assembly factor 2	UQCC2	8.176	22	2	14.9	7.37	1.483	0.954531
P14324	Farnesyl pyrophosphate synthase	FDPS	123.305	46	12	48.2	6.15	1.481	0.9872
P62070	Ras-related protein R-Ras2	RRAS2	86.882	52	11	23.4	6.01	1.481	0.980428
Q96C90	Protein phosphatase 1 regulatory subunit 14B	PPP1R14B	56.387	50	5	15.9	4.86	1.481	0.967302
P57105	Synaptojanin-2-binding protein	SYNJ2BP	52.558	51	7	15.9	6.3	1.481	0.9872
O94921	Cyclin-dependent kinase 14	CDK14	47.382	34	8	53	8.92	1.481	0.954581
Q92558	Wiskott-Aldrich syndrome protein family member 1	WASF1	13.353	10	3	61.6	6.46	1.481	0.95334
P12273	Prolactin-inducible protein	PIP	10.09	29	3	16.6	8.05	1.481	0.972252
O95167	NADH dehydrogenase [ubiquinone] 1 alpha subcomplex subunit 3	NDUFA3	7.492	50	2	9.3	8.46	1.481	0.950246
P55072	Transitional endoplasmic reticulum ATPase	VCP	751.705	77	62	89.3	5.26	1.48	0.994207
Q16543	Hsp90 co-chaperone Cdc37	CDC37	295.264	59	30	44.4	5.25	1.48	0.994207
Q9H074	Polyadenylate-binding protein-interacting protein 1	PAIP1	97.694	34	12	53.5	4.81	1.48	0.986746
Q8N8N7	Prostaglandin reductase 2	PTGR2	97.389	41	11	38.5	5.41	1.48	0.986482
O75063	Glycosaminoglycan xylosylkinase	FAM20B	89.539	39	12	46.4	6.87	1.48	0.983855
Q8IYS2	Uncharacterized protein KIAA2013	KIAA2013	71.031	28	13	69.1	8.19	1.48	0.9872
P06702	Protein S100-A9	S100A9	12.326	25	2	13.2	6.13	1.48	0.964407
Q8TDL5	BPI fold-containing family B member 1	BPIFB1	9.294	9	4	52.4	7.23	1.48	0.970737
P22626	Heterogeneous nuclear ribonucleoproteins A2/B1	HNRNPA2B1	584.508	75	32	37.4	8.95	1.479	0.994207
P55263	Adenosine kinase	ADK	326.072	80	30	40.5	6.7	1.479	0.994207
Q01085	Nucleolysin TIAR	TIAL1	187.76	48	10	41.6	7.74	1.479	0.9872
Q00341	Vigilin	HDLBP	471.831	51	61	141.4	6.87	1.478	0.994207
Q04760	Lactoylglutathione lyase	GLO1	189.647	88	18	20.8	5.31	1.478	0.994207
P60953	Cell division control protein 42 homolog	CDC42	68.816	49	8	21.2	6.55	1.478	0.9872
Q9HD34	LYR motif-containing protein 4	LYRM4	19.388	38	4	10.8	10.73	1.478	0.972094
O75319	RNA/RNP complex-1-interacting phosphatase	DUSP11	11.457	8	2	43.7	9.29	1.478	0.982282
Q9UJY5	ADP-ribosylation factor-binding protein GGA1	GGA1	47.632	21	7	70.3	5.29	1.477	0.961139
P07437	Tubulin beta chain	TUBB	935.553	85	6	49.6	4.89	1.476	0.994207
Q6P1R4	tRNA-dihydrouridine(16/17) synthase [NAD(P)(+)]-like	DUS1L	47.338	22	9	53.2	8.29	1.476	0.976656
Q9UHD8	Septin-9	SEPTIN9	460.169	75	48	65.4	8.97	1.475	0.994434
Q9H488	GDP-fucose protein O-fucosyltransferase 1	POFUT1	158.228	52	14	43.9	8.53	1.475	0.9872
P29373	Cellular retinoic acid-binding protein 2	CRABP2	151.938	79	14	15.7	5.4	1.475	0.994434
P43358	Melanoma-associated antigen 4	MAGEA4	168.651	52	13	34.9	4.69	1.474	0.994856
Q9BRJ6	Uncharacterized protein C7orf50	C7orf50	79.354	48	10	22.1	9.64	1.474	0.9872
Q92665	28S ribosomal protein S31, mitochondrial	MRPS31	73.299	39	13	45.3	9.29	1.474	0.9872
Q9BSE5	Agmatinase, mitochondrial	AGMAT	30.031	24	5	37.6	7.59	1.474	0.963034
Q01415	N-acetylgalactosamine kinase	GALK2	24.876	23	7	50.3	6.61	1.474	0.954581
Q15293	Reticulocalbin-1	RCN1	251.387	66	19	38.9	5	1.473	0.989794
P15531	Nucleoside diphosphate kinase A	NME1	176.128	70	8	17.1	6.19	1.473	0.995215
Q99436	Proteasome subunit beta type-7	PSMB7	145.182	57	14	29.9	7.68	1.473	0.9872
Q08257	Quinone oxidoreductase	CRYZ	93.243	53	15	35.2	8.44	1.472	0.9872
Q13601	KRR1 small subunit processome component homolog	KRR1	67.147	37	13	43.6	9.77	1.472	0.9872
Q9NRA8	Eukaryotic translation initiation factor 4E transporter	EIF4ENIF1	28.534	16	8	108.1	8.32	1.472	0.954638
Q8N5U6	RING finger protein 10	RNF10	25.95	10	5	89.9	6.92	1.472	0.974074
P22314	Ubiquitin-like modifier-activating enzyme 1	UBA1	560.1	62	55	117.8	5.76	1.471	0.995843
P14550	Aldo-keto reductase family 1 member A1	AKR1A1	181.048	78	22	36.6	6.79	1.471	0.995843
Q07666	KH domain-containing, RNA-binding, signal transduction-associated protein 1	KHDRBS1	144.111	30	13	48.2	8.66	1.471	0.992213
P68036	Ubiquitin-conjugating enzyme E2 L3	UBE2L3	103.817	54	11	17.9	8.51	1.471	0.9872
Q13610	Periodic tryptophan protein 1 homolog	PWP1	102.712	45	15	55.8	4.77	1.471	0.9872
O15347	High mobility group protein B3	HMGB3	198.438	68	18	23	8.37	1.47	0.9872
P42892	Endothelin-converting enzyme 1	ECE1	160.448	42	28	87.1	5.88	1.47	0.9872
Q13557	Calcium/calmodulin-dependent protein kinase type II subunit delta	CAMK2D	144.75	48	17	56.3	7.25	1.47	0.986482
Q16822	Phosphoenolpyruvate carboxykinase [GTP], mitochondrial	PCK2	121.234	49	24	70.7	7.62	1.47	0.9872
P61970	Nuclear transport factor 2	NUTF2	90.247	69	5	14.5	5.38	1.47	0.9872
Q9Y6I9	Testis-expressed protein 264	TEX264	69.119	48	13	34.2	4.86	1.47	0.9872
Q9NPD3	Exosome complex component RRP41	EXOSC4	57.353	38	7	26.4	6.52	1.47	0.9872
Q6PK18	2-oxoglutarate and iron-dependent oxygenase domain-containing protein 3	OGFOD3	31.478	28	7	35.6	8.18	1.47	0.974074
Q9BT78	COP9 signalosome complex subunit 4	COPS4	224.32	84	28	46.2	5.83	1.469	0.9872
Q6ZMI0	Protein phosphatase 1 regulatory subunit 21	PPP1R21	99.313	34	17	88.3	6.84	1.468	0.972252
Q8WXA9	Splicing regulatory glutamine/lysine-rich protein 1	SREK1	63.673	21	7	59.3	10.39	1.468	0.974074
Q9P2X3	Protein IMPACT	IMPACT	40.819	31	7	36.5	4.97	1.468	0.95937
Q6ZNW5	GDP-D-glucose phosphorylase 1	GDPGP1	11.13	15	3	42.3	6.47	1.468	0.970279
Q9NZI8	Insulin-like growth factor 2 mRNA-binding protein 1	IGF2BP1	240.187	51	27	63.4	9.2	1.467	0.995843
P22392	Nucleoside diphosphate kinase B	NME2	175.242	80	4	17.3	8.41	1.467	0.995843
Q9NR28	Diablo homolog, mitochondrial	DIABLO	75.399	43	10	27.1	5.9	1.467	0.987677
Q6UW02	Cytochrome P450 20A1	CYP20A1	53.241	40	14	52.4	6.21	1.467	0.98419
Q8N335	Glycerol-3-phosphate dehydrogenase 1-like protein	GPD1L	19.516	25	7	38.4	7.02	1.467	0.967302
P10768	S-formylglutathione hydrolase	ESD	132.186	68	14	31.4	7.02	1.466	0.9872
O15305	Phosphomannomutase 2	PMM2	94.758	57	14	28.1	6.77	1.466	0.9872
P51452	Dual specificity protein phosphatase 3	DUSP3	91.65	61	9	20.5	7.8	1.466	0.983294
Q13033	Striatin-3	STRN3	77.098	25	12	87.2	5.36	1.466	0.9872
O00506	Serine/threonine-protein kinase 25	STK25	66.703	40	10	48.1	6.74	1.466	0.974074
Q9Y5T5	Ubiquitin carboxyl-terminal hydrolase 16	USP16	62.519	20	13	93.5	6.93	1.466	0.98419
Q96EX1	Small integral membrane protein 12	SMIM12	6.235	23	2	10.8	8.44	1.466	0.967812
Q9HBH5	Retinol dehydrogenase 14	RDH14	106.028	55	16	36.8	8.79	1.465	0.9872
Q16555	Dihydropyrimidinase-related protein 2	DPYSL2	266.567	61	23	62.3	6.38	1.464	0.9872
P53365	Arfaptin-2	ARFIP2	97.126	55	15	37.8	6.04	1.463	0.9872
P55268	Laminin subunit beta-2	LAMB2	35.836	10	12	195.9	6.52	1.463	0.972094
Q6W2J9	BCL-6 corepressor	BCOR	28.823	9	11	192.1	6.48	1.463	0.967812
Q92973	Transportin-1	TNPO1	364.618	47	28	102.3	4.98	1.462	0.995843
Q14669	E3 ubiquitin-protein ligase TRIP12	TRIP12	340.701	41	63	220.3	8.48	1.462	0.977034
Q00688	Peptidyl-prolyl cis-trans isomerase FKBP3	FKBP3	167.735	58	15	25.2	9.28	1.462	0.9872
O75663	TIP41-like protein	TIPRL	137.394	69	17	31.4	5.91	1.462	0.989341
P05026	Sodium/potassium-transporting ATPase subunit beta-1	ATP1B1	126.834	48	17	35	8.53	1.462	0.9872
Q8N511	Transmembrane protein 199	TMEM199	10.368	27	4	23.1	9.01	1.462	0.957301
Q9NQB0	Transcription factor 7-like 2	TCF7L2	6.133	5	2	67.9	8.53	1.462	0.974056
Q14247	Src substrate cortactin	CTTN	450.816	64	45	61.5	5.4	1.461	0.995843
Q9NTZ6	RNA-binding protein 12	RBM12	158.642	30	25	97.3	8.63	1.461	0.9872
Q9H8X2	Inositol-pentakisphosphate 2-kinase	IPPK	6.836	7	3	56	8.37	1.461	0.960323
Q9BVC3	Sister chromatid cohesion protein DCC1	DSCC1	29.298	28	8	44.8	5.17	1.46	0.96975
P62140	Serine/threonine-protein phosphatase PP1-beta catalytic subunit	PPP1CB	261.742	70	7	37.2	6.19	1.459	0.9872
Q8TB72	Pumilio homolog 2	PUM2	60.562	18	12	114.1	7.08	1.459	0.97447
Q15311	RalA-binding protein 1	RALBP1	51.71	23	12	76	5.88	1.459	0.974074
O14920	Inhibitor of nuclear factor kappa-B kinase subunit beta	IKBKB	46.805	26	15	86.5	5.78	1.459	0.983427
Q9BSQ5	Cerebral cavernous malformations 2 protein	CCM2	23.169	17	5	48.8	5.54	1.459	0.952891
P23246	Splicing factor, proline- and glutamine-rich	SFPQ	452.221	55	36	76.1	9.44	1.458	0.995843
Q9BVQ7	Spermatogenesis-associated protein 5-like protein 1	SPATA5L1	145.543	57	27	80.7	8.09	1.458	0.9872
Q01844	RNA-binding protein EWS	EWSR1	138.427	16	9	68.4	9.33	1.458	0.9872
Q15059	Bromodomain-containing protein 3	BRD3	114.934	33	11	79.5	9.36	1.458	0.983294
P62166	Neuronal calcium sensor 1	NCS1	10.784	12	2	21.9	4.83	1.458	0.954638
Q92508	Piezo-type mechanosensitive ion channel component 1	PIEZO1	8.789	2	3	286.6	7.47	1.458	0.970059
P60228	Eukaryotic translation initiation factor 3 subunit E	EIF3E	362.75	72	29	52.2	6.04	1.457	0.995843
P98175	RNA-binding protein 10	RBM10	156.62	40	25	103.5	5.97	1.457	0.9872
Q9H9J2	39S ribosomal protein L44, mitochondrial	MRPL44	133.578	50	19	37.5	8.4	1.457	0.9872
P28066	Proteasome subunit alpha type-5	PSMA5	130.446	44	10	26.4	4.79	1.457	0.994207
Q96P16	Regulation of nuclear pre-mRNA domain-containing protein 1A	RPRD1A	119.779	50	9	35.7	7.55	1.457	0.9872
P53609	Geranylgeranyl transferase type-1 subunit beta	PGGT1B	22.069	21	8	42.3	6.83	1.457	0.985727
Q96I99	Succinate--CoA ligase [GDP-forming] subunit beta, mitochondrial	SUCLG2	170.961	63	25	46.5	6.39	1.456	0.989303
P08574	Cytochrome c1, heme protein, mitochondrial	CYC1	126.088	43	12	35.4	9	1.456	0.9872
P16930	Fumarylacetoacetase	FAH	103.73	54	16	46.3	6.95	1.456	0.9872
O75935	Dynactin subunit 3	DCTN3	18.9	29	6	21.1	5.47	1.456	0.9872
Q76L83	Putative Polycomb group protein ASXL2	ASXL2	7.35	3	2	153.7	8.81	1.456	0.974074
Q9UBV2	Protein sel-1 homolog 1	SEL1L	172.564	46	22	88.7	5.39	1.455	0.9872
Q13363	C-terminal-binding protein 1	CTBP1	85.293	44	13	47.5	6.77	1.455	0.9872
O43765	Small glutamine-rich tetratricopeptide repeat-containing protein alpha	SGTA	86.766	42	15	34	4.87	1.454	0.990655
Q8IYS1	Peptidase M20 domain-containing protein 2	PM20D2	53.203	33	10	47.7	5.85	1.454	0.986424
Q6WCQ1	Myosin phosphatase Rho-interacting protein	MPRIP	142.205	43	29	116.5	6.21	1.453	0.9872
Q8IWE2	Protein NOXP20	FAM114A1	63.67	27	9	60.7	4.68	1.453	0.972252
Q5T440	Putative transferase CAF17, mitochondrial	IBA57	61.811	42	10	38.1	9.83	1.453	0.98256
Q9H3H3	UPF0696 protein C11orf68	C11orf68	50.301	36	9	31.4	6.32	1.453	0.9872
Q9UJZ1	Stomatin-like protein 2, mitochondrial	STOML2	218.165	65	20	38.5	7.39	1.452	0.9872
Q13325	Interferon-induced protein with tetratricopeptide repeats 5	IFIT5	123.213	51	18	55.8	7.4	1.452	0.9872
Q9H936	Mitochondrial glutamate carrier 1	SLC25A22	105.557	56	14	34.4	9.29	1.452	0.9872
Q9UI09	NADH dehydrogenase [ubiquinone] 1 alpha subcomplex subunit 12	NDUFA12	68.349	71	9	17.1	9.63	1.452	0.9872
Q15361	Transcription termination factor 1	TTF1	37.555	12	7	103	9.38	1.452	0.957301
Q14493	Histone RNA hairpin-binding protein	SLBP	13.669	10	2	31.3	7.47	1.452	0.97563
Q9H0B6	Kinesin light chain 2	KLC2	228.176	64	23	68.9	7.15	1.451	0.9872
P11182	Lipoamide acyltransferase component of branched-chain alpha-keto acid dehydrogenase complex, mitochondrial	DBT	130.633	54	23	53.5	8.51	1.451	0.9872
P61604	10 kDa heat shock protein, mitochondrial	HSPE1	63.549	84	11	10.9	8.92	1.451	0.995843
Q9NV70	Exocyst complex component 1	EXOC1	130.187	41	27	101.9	6.61	1.45	0.9872
Q9NT62	Ubiquitin-like-conjugating enzyme ATG3	ATG3	78.398	55	14	35.8	4.74	1.45	0.9872
Q15027	Arf-GAP with coiled-coil, ANK repeat and PH domain-containing protein 1	ACAP1	4.848	2	1	81.5	7.66	1.449	0.969937
P07954	Fumarate hydratase, mitochondrial	FH	414.737	61	26	54.6	8.76	1.448	0.995843
Q9Y6G9	Cytoplasmic dynein 1 light intermediate chain 1	DYNC1LI1	175.215	69	27	56.5	6.42	1.448	0.992213
O95336	6-phosphogluconolactonase	PGLS	135.811	67	15	27.5	6.05	1.448	0.9872
Q9UEE9	Craniofacial development protein 1	CFDP1	42.788	35	11	33.6	4.81	1.448	0.98419
Q14974	Importin subunit beta-1	KPNB1	580.826	52	39	97.1	4.78	1.447	0.995843
P41240	Tyrosine-protein kinase CSK	CSK	136.286	69	24	50.7	7.06	1.447	0.9872
Q04837	Single-stranded DNA-binding protein, mitochondrial	SSBP1	58.054	59	9	17.2	9.6	1.447	0.9872
P11279	Lysosome-associated membrane glycoprotein 1	LAMP1	41.178	13	6	44.9	8.75	1.447	0.9872
Q96FZ7	Charged multivesicular body protein 6	CHMP6	39.256	44	7	23.5	5.31	1.447	0.9872
O15315	DNA repair protein RAD51 homolog 2	RAD51B	3.498	3	1	42.2	5.69	1.447	0.954638
Q16762	Thiosulfate sulfurtransferase	TST	53.795	49	10	33.4	7.25	1.446	0.986424
Q9HB71	Calcyclin-binding protein	CACYBP	397.75	81	25	26.2	8.25	1.445	0.996705
P35659	Protein DEK	DEK	188.412	43	21	42.6	8.56	1.445	0.996705
Q9Y5B6	PAX3- and PAX7-binding protein 1	PAXBP1	66.056	23	17	104.7	5.68	1.445	0.98419
Q96LR5	Ubiquitin-conjugating enzyme E2 E2	UBE2E2	28.863	43	2	22.2	7.71	1.445	0.9872
Q9BXS9	Solute carrier family 26 member 6	SLC26A6	4.452	2	1	82.9	8.37	1.445	0.966604
Q9HC38	Glyoxalase domain-containing protein 4	GLOD4	124.796	57	19	34.8	5.6	1.444	0.987757
O75940	Survival of motor neuron-related-splicing factor 30	SMNDC1	74.92	49	7	26.7	7.24	1.444	0.9872
Q9H3H1	tRNA dimethylallyltransferase	TRIT1	30.245	22	7	52.7	8.21	1.444	0.96975
Q96LD8	Sentrin-specific protease 8	SENP8	22.918	30	5	24.1	5.97	1.444	0.97183
P68366	Tubulin alpha-4A chain	TUBA4A	615.506	71	9	49.9	5.06	1.443	0.997121
Q8TAT6	Nuclear protein localization protein 4 homolog	NPLOC4	233.872	54	26	68.1	6.38	1.443	0.9872
Q13596	Sorting nexin-1	SNX1	148.619	44	20	59	5.15	1.443	0.9872
Q3YEC7	Rab-like protein 6	RABL6	115.707	35	20	79.5	5.22	1.443	0.9872
Q9UNF1	Melanoma-associated antigen D2	MAGED2	106.38	42	17	64.9	9.32	1.443	0.9872
P22307	Sterol carrier protein 2	SCP2	74.391	20	13	59	6.89	1.443	0.9872
Q9H3L0	Cobalamin trafficking protein CblD	MMADHC	34.851	43	9	32.9	5.29	1.443	0.986746
Q9NUN5	Lysosomal cobalamin transport escort protein LMBD1	LMBRD1	12.273	3	1	61.3	7.77	1.443	0.971774
P14406	Cytochrome c oxidase subunit 7A2, mitochondrial	COX7A2	8.582	28	2	9.4	9.76	1.443	0.979515
P60709	Actin, cytoplasmic 1	ACTB	1056.11	98	1	41.7	5.48	1.442	0.997121
P36507	Dual specificity mitogen-activated protein kinase kinase 2	MAP2K2	244.993	58	15	44.4	6.55	1.442	0.989341
P51553	Isocitrate dehydrogenase [NAD] subunit gamma, mitochondrial	IDH3G	177.755	50	15	42.8	8.5	1.442	0.9872
Q92615	La-related protein 4B	LARP4B	143.489	38	23	80.5	6.92	1.442	0.989794
Q9UQ90	Paraplegin	SPG7	48.323	20	11	88.2	8.69	1.441	0.98181
Q12846	Syntaxin-4	STX4	41.322	34	8	34.2	6.28	1.441	0.987542
P35244	Replication protein A 14 kDa subunit	RPA3	40.71	61	5	13.6	5.08	1.441	0.986482
Q5XPI4	E3 ubiquitin-protein ligase RNF123	RNF123	13.259	5	4	148.4	6.74	1.441	0.967302
P19021	Peptidyl-glycine alpha-amidating monooxygenase	PAM	10.421	5	3	108.3	6.42	1.441	0.972252
Q8TDH9	Biogenesis of lysosome-related organelles complex 1 subunit 5	BLOC1S5	5.882	12	2	21.6	7.59	1.441	0.9872
Q92922	SWI/SNF complex subunit SMARCC1	SMARCC1	305.294	40	31	122.8	5.76	1.44	0.9872
O43324	Eukaryotic translation elongation factor 1 epsilon-1	EEF1E1	78.274	62	10	19.8	8.54	1.44	0.990618
P20226	TATA-box-binding protein	TBP	24.475	18	4	37.7	9.79	1.44	0.972252
Q7L3B6	Hsp90 co-chaperone Cdc37-like 1	CDC37L1	6.616	9	2	38.8	5.34	1.44	0.9872
Q9UHD9	Ubiquilin-2	UBQLN2	174.356	37	10	65.7	5.22	1.439	0.9872
Q8IY22	C-Maf-inducing protein	CMIP	41.218	18	11	86.3	6.7	1.439	0.9872
O95365	Zinc finger and BTB domain-containing protein 7A	ZBTB7A	33.117	16	5	61.4	5.19	1.439	0.974074
O95059	Ribonuclease P protein subunit p14	RPP14	10.912	27	3	13.7	7.75	1.439	0.974074
Q93009	Ubiquitin carboxyl-terminal hydrolase 7	USP7	399.554	63	56	128.2	5.55	1.438	0.995843
O43681	ATPase GET3	GET3	158.618	53	15	38.8	4.91	1.438	0.9872
A6NIH7	Protein unc-119 homolog B	UNC119B	55.872	44	6	28.1	5.68	1.438	0.989938
P07384	Calpain-1 catalytic subunit	CAPN1	285.39	50	44	81.8	5.67	1.437	0.997424
Q5JRA6	Transport and Golgi organization protein 1 homolog	MIA3	265.86	39	44	213.6	4.84	1.437	0.990618
P31937	3-hydroxyisobutyrate dehydrogenase, mitochondrial	HIBADH	138.31	54	14	35.3	8.13	1.437	0.989938
P52566	Rho GDP-dissociation inhibitor 2	ARHGDIB	134.286	63	13	23	5.21	1.437	0.9872
O43823	A-kinase anchor protein 8	AKAP8	65.907	26	13	76.1	5.15	1.437	0.9872
Q8TCD5	5'(3')-deoxyribonucleotidase, cytosolic type	NT5C	56.668	49	9	23.4	6.64	1.437	0.9872
Q7L0Y3	tRNA methyltransferase 10 homolog C	TRMT10C	158.979	70	27	47.3	9.36	1.436	0.9872
Q00403	Transcription initiation factor IIB	GTF2B	154.947	58	20	34.8	8.35	1.436	0.9872
Q9H6E5	Speckle targeted PIP5K1A-regulated poly(A) polymerase	TUT1	56.775	21	12	93.8	6.16	1.436	0.98419
Q9Y3D7	Mitochondrial import inner membrane translocase subunit TIM16	PAM16	28.366	54	5	13.8	9.7	1.436	0.9872
Q8N5L8	Ribonuclease P protein subunit p25-like protein	RPP25L	27.941	56	6	17.6	10.3	1.436	0.983855
P05783	Keratin, type I cytoskeletal 18	KRT18	857.902	86	30	48	5.45	1.435	0.997424
Q15181	Inorganic pyrophosphatase	PPA1	474.773	85	29	32.6	5.86	1.435	0.997424
Q14C86	GTPase-activating protein and VPS9 domain-containing protein 1	GAPVD1	411.167	43	56	164.9	5.22	1.435	0.995215
P53041	Serine/threonine-protein phosphatase 5	PPP5C	213.385	50	22	56.8	6.28	1.435	0.992213
O95081	Arf-GAP domain and FG repeat-containing protein 2	AGFG2	75.566	34	11	48.9	9.11	1.435	0.986746
Q96TC7	Regulator of microtubule dynamics protein 3	RMDN3	61.991	26	11	52.1	5.1	1.435	0.991859
Q9BZ95	Histone-lysine N-methyltransferase NSD3	NSD3	23.99	8	6	161.5	8.21	1.435	0.98419
Q96Q83	Alpha-ketoglutarate-dependent dioxygenase alkB homolog 3	ALKBH3	7.584	9	2	33.4	8.4	1.435	0.974074
Q15459	Splicing factor 3A subunit 1	SF3A1	357.67	49	45	88.8	5.22	1.434	0.997424
P30040	Endoplasmic reticulum resident protein 29	ERP29	119.903	61	18	29	7.31	1.434	0.995843
Q9Y343	Sorting nexin-24	SNX24	24.747	48	7	19.8	7.24	1.434	0.979515
Q8WVC0	RNA polymerase-associated protein LEO1	LEO1	24.193	12	6	75.4	4.51	1.434	0.9872
Q8IY63	Angiomotin-like protein 1	AMOTL1	10.857	4	3	106.5	7.11	1.434	0.9872
O60925	Prefoldin subunit 1	PFDN1	36.8	64	7	14.2	6.81	1.433	0.9872
Q9Y6Y8	SEC23-interacting protein	SEC23IP	180.938	32	31	111	5.54	1.432	0.9872
Q9UGL1	Lysine-specific demethylase 5B	KDM5B	21.576	5	5	175.5	6.7	1.432	0.974532
O94813	Slit homolog 2 protein	SLIT2	5.271	2	2	169.8	7.06	1.432	0.98256
Q96A33	PAT complex subunit CCDC47	CCDC47	271.41	50	24	55.8	4.87	1.431	0.992213
P55010	Eukaryotic translation initiation factor 5	EIF5	264.566	56	31	49.2	5.58	1.431	0.997424
Q1KMD3	Heterogeneous nuclear ribonucleoprotein U-like protein 2	HNRNPUL2	248.788	44	38	85.1	4.91	1.431	0.994207
Q8WYL5	Protein phosphatase Slingshot homolog 1	SSH1	8.729	5	3	115.4	6.25	1.431	0.967635
O75438	NADH dehydrogenase [ubiquinone] 1 beta subcomplex subunit 1	NDUFB1	6.677	34	2	7	8.92	1.431	0.965161
Q96EL3	39S ribosomal protein L53, mitochondrial	MRPL53	34.308	58	5	12.1	8.76	1.43	0.9872
Q96N64	PWWP domain-containing protein 2A	PWWP2A	8.47	5	3	81.9	9	1.43	0.9872
Q9NP73	Putative bifunctional UDP-N-acetylglucosamine transferase and deubiquitinase ALG13	ALG13	6.886	2	2	126	6.74	1.43	0.969937
Q5EBL4	RILP-like protein 1	RILPL1	44.015	30	10	47.1	5.21	1.428	0.985938
Q9H1D9	DNA-directed RNA polymerase III subunit RPC6	POLR3F	39.838	41	10	35.7	6.11	1.428	0.9872
O43426	Synaptojanin-1	SYNJ1	5.926	2	2	173	7.42	1.428	0.974074
P49023	Paxillin	PXN	287.405	56	26	64.5	6.19	1.427	0.992213
P63241	Eukaryotic translation initiation factor 5A-1	EIF5A	281.504	73	8	16.8	5.24	1.427	0.997424
Q9UNI6	Dual specificity protein phosphatase 12	DUSP12	84.716	54	15	37.7	6.84	1.427	0.988133
Q9H4I2	Zinc fingers and homeoboxes protein 3	ZHX3	33.593	11	5	104.6	6.07	1.426	0.974074
Q9H3P7	Golgi resident protein GCP60	ACBD3	223.626	56	19	60.6	5.06	1.425	0.9872
Q969E4	Transcription elongation factor A protein-like 3	TCEAL3	4.354	12	1	22.5	4.92	1.425	0.9872
Q06830	Peroxiredoxin-1	PRDX1	451.006	96	23	22.1	8.13	1.424	0.997424
Q8IX12	Cell division cycle and apoptosis regulator protein 1	CCAR1	282.637	35	39	132.7	5.76	1.424	0.992213
[truncated: 4,823 more rows]

## Sheet: Table S2_OECM-1-PBMC M2
Supplemental Table 2. The comparative proteomes of OECM-1 between PBMC(M2)-derived CM treatment and the control
UniPort	Protein name	Gene name	Sum PEP Score	Coverage [%]	# Unique	Abundance Ratio: (PBMC M2) / (Ctl.)	Abundance Ratio Adj. P-Value: (PBMC M2) / (Ctl.)
Q8IYD1	Eukaryotic peptide chain release factor GTP-binding subunit ERF3B	GSPT2	125.099	27	1	100	6.40977e-16
P01889	HLA class I histocompatibility antigen, B alpha chain	HLA-B	76.494	35	2	100	6.40977e-16
P06241	Tyrosine-protein kinase Fyn	FYN	37.206	19	2	100	6.40977e-16
Q969P6	DNA topoisomerase I, mitochondrial	TOP1MT	29.449	9	1	100	6.40977e-16
Q02413	Desmoglein-1	DSG1	21.913	7	4	100	6.40977e-16
Q9Y3E1	Hepatoma-derived growth factor-related protein 3	HDGFL3	14.539	17	2	100	6.40977e-16
Q9H6X2	Anthrax toxin receptor 1	ANTXR1	11.628	7	3	100	6.40977e-16
Q9UBC1	NF-kappa-B inhibitor-like protein 1	NFKBIL1	10.805	12	2	100	6.40977e-16
Q693B1	BTB/POZ domain-containing protein KCTD11	KCTD11	9.866	19	3	100	6.40977e-16
Q13887	Krueppel-like factor 5	KLF5	9.815	5	1	100	6.40977e-16
Q8IZ40	REST corepressor 2	RCOR2	9.091	4	1	100	6.40977e-16
O76061	Stanniocalcin-2	STC2	8.935	9	1	100	6.40977e-16
P05412	Transcription factor AP-1	JUN	7.922	14	2	100	6.40977e-16
P54802	Alpha-N-acetylglucosaminidase	NAGLU	7.327	6	3	100	6.40977e-16
P19320	Vascular cell adhesion protein 1	VCAM1	6.993	5	3	100	6.40977e-16
Q3MIR4	Cell cycle control protein 50B	TMEM30B	6.874	6	1	100	6.40977e-16
Q16512	Serine/threonine-protein kinase N1	PKN1	6.791	3	1	100	6.40977e-16
P16383	Intron Large complex component GCFC2	GCFC2	6.731	4	2	100	6.40977e-16
Q96E14	RecQ-mediated genome instability protein 2	RMI2	6.376	20	2	100	6.40977e-16
Q92626	Peroxidasin homolog	PXDN	6.28	3	2	100	6.40977e-16
Q9UQR0	Sex comb on midleg-like protein 2	SCML2	6.269	6	2	100	6.40977e-16
Q9H9A7	RecQ-mediated genome instability protein 1	RMI1	6.219	4	2	100	6.40977e-16
Q92851	Caspase-10	CASP10	5.442	3	1	100	6.40977e-16
Q9H939	Proline-serine-threonine phosphatase-interacting protein 2	PSTPIP2	5.103	4	1	100	6.40977e-16
Q9UBI4	Stomatin-like protein 1	STOML1	5.027	5	1	100	6.40977e-16
Q9BZD6	Transmembrane gamma-carboxyglutamic acid protein 4	PRRG4	4.97	13	1	100	6.40977e-16
Q8N8V2	Guanylate-binding protein 7	GBP7	4.815	3	1	100	6.40977e-16
Q15723	ETS-related transcription factor Elf-2	ELF2	4.599	6	2	100	6.40977e-16
Q9Y575	Ankyrin repeat and SOCS box protein 3	ASB3	3.698	2	1	100	6.40977e-16
Q86VX9	Vacuolar fusion protein MON1 homolog A	MON1A	3.477	2	1	100	6.40977e-16
Q49AG3	Zinc finger BED domain-containing protein 5	ZBED5	3.469	1	1	100	6.40977e-16
Q99571	P2X purinoceptor 4	P2RX4	3.461	7	2	100	6.40977e-16
P24001	Interleukin-32	IL32	6.01	4	1	22.107	6.40977e-16
Q96G42	Kelch domain-containing protein 7B	KLHDC7B	25.552	25	7	9.491	6.40977e-16
Q01201	Transcription factor RelB	RELB	32.967	18	8	7.455	6.40977e-16
P55042	GTP-binding protein RAD	RRAD	18.61	16	4	7.32	6.40977e-16
P78380	Oxidized low-density lipoprotein receptor 1	OLR1	17.36	14	2	5.705	6.26337e-13
P05362	Intercellular adhesion molecule 1	ICAM1	200.957	43	25	5.119	6.40977e-16
P04179	Superoxide dismutase [Mn], mitochondrial	SOD2	247.098	74	16	4.842	6.40977e-16
Q5VYY1	Ankyrin repeat domain-containing protein 22	ANKRD22	8.474	12	2	4.129	3.98105e-07
Q24JP5	Transmembrane protein 132A	TMEM132A	44.626	15	10	3.854	2.1856e-11
P35354	Prostaglandin G/H synthase 2	PTGS2	34.711	18	8	3.7	1.16349e-10
Q00653	Nuclear factor NF-kappa-B p100 subunit	NFKB2	199.726	46	29	3.561	1.40217e-14
O95236	Apolipoprotein L3	APOL3	4.91	5	2	3.473	0.000688449
P18564	Integrin beta-6	ITGB6	82.617	26	14	3.47	1.40217e-14
P05121	Plasminogen activator inhibitor 1	SERPINE1	98.131	48	14	3.429	6.40977e-16
Q13751	Laminin subunit beta-3	LAMB3	575.35	71	61	3.371	8.91598e-13
Q8NC54	Keratinocyte-associated transmembrane protein 2	KCT2	9.268	5	1	3.264	4.39434e-05
Q13753	Laminin subunit gamma-2	LAMC2	466.041	64	62	3.118	3.59521e-12
P28300	Protein-lysine 6-oxidase	LOX	60.206	42	11	3.1	7.69956e-08
Q9UGQ3	Solute carrier family 2, facilitated glucose transporter member 6	SLC2A6	9.84	5	3	2.936	9.5512e-05
Q96AZ6	Interferon-stimulated gene 20 kDa protein	ISG20	3.537	4	1	2.885	0.00371921
Q14686	Nuclear receptor coactivator 6	NCOA6	9.093	2	3	2.867	0.00840316
P08648	Integrin alpha-5	ITGA5	121.403	26	22	2.847	7.32301e-13
Q9C0K1	Metal cation symporter ZIP8	SLC39A8	19.005	11	3	2.755	0.000395095
P78357	Contactin-associated protein 1	CNTNAP1	20.103	4	5	2.711	0.000265182
Q9H0K1	Serine/threonine-protein kinase SIK2	SIK2	4.862	1	1	2.671	0.0340056
Q96CV9	Optineurin	OPTN	62.931	26	14	2.608	1.95056e-05
P15941	Mucin-1	MUC1	19.649	5	4	2.59	0.00013592
P54792	Putative segment polarity protein dishevelled homolog DVL1P1	DVL1P1	18.892	13	1	2.574	0.000655424
P98172	Ephrin-B1	EFNB1	62.003	51	9	2.573	6.61709e-06
Q14207	Protein NPAT	NPAT	3.924	1	1	2.528	0.0652396
P35527	Keratin, type I cytoskeletal 9	KRT9	460.736	74	34	2.513	1.82981e-07
Q15025	TNFAIP3-interacting protein 1	TNIP1	35.453	18	10	2.513	6.06051e-05
P58335	Anthrax toxin receptor 2	ANTXR2	7.771	4	1	2.498	0.0332313
Q9Y4E1	WASH complex subunit 2C	WASHC2C	155.913	30	3	2.496	0.00182959
P21580	Tumor necrosis factor alpha-induced protein 3	TNFAIP3	39.68	17	11	2.484	7.09084e-05
Q4L180	Filamin A-interacting protein 1-like	FILIP1L	76.712	20	19	2.459	4.59534e-06
Q8N961	Ankyrin repeat and BTB/POZ domain-containing protein 2	ABTB2	24.707	10	6	2.415	0.000367651
P28065	Proteasome subunit beta type-9	PSMB9	21.339	25	4	2.402	0.000524342
P02649	Apolipoprotein E	APOE	54.594	49	9	2.395	0.000321526
P12107	Collagen alpha-1(XI) chain	COL11A1	5.378	1	1	2.389	0.021137
P04264	Keratin, type II cytoskeletal 1	KRT1	447.548	64	43	2.377	1.38026e-06
Q96BD0	Solute carrier organic anion transporter family member 4A1	SLCO4A1	8.779	4	2	2.359	0.0745061
P17066	Heat shock 70 kDa protein 6	HSPA6	134.899	23	1	2.348	0.0359249
Q9C0C2	182 kDa tankyrase-1-binding protein	TNKS1BP1	676.675	70	81	2.331	1.04052e-06
P15260	Interferon gamma receptor 1	IFNGR1	20.47	12	4	2.311	0.00100772
Q6ZV73	FYVE, RhoGEF and PH domain-containing protein 6	FGD6	49.609	14	15	2.309	0.000383582
Q5VWG9	Transcription initiation factor TFIID subunit 3	TAF3	7.427	3	2	2.298	0.109591
Q6UWU2	Beta-galactosidase-1-like protein	GLB1L	4.326	3	1	2.279	0.0186686
Q9NPR2	Semaphorin-4B	SEMA4B	48.108	19	11	2.277	0.000240827
P01024	Complement C3	C3	373.304	52	62	2.264	7.25699e-08
Q5T5P2	Sickle tail protein homolog	KIAA1217	69.541	12	16	2.259	1.49354e-06
P00751	Complement factor B	CFB	48.261	17	9	2.251	0.000653969
O94988	Protein FAM13A	FAM13A	33.506	10	8	2.249	0.00322774
P33908	Mannosyl-oligosaccharide 1,2-alpha-mannosidase IA	MAN1A1	39.405	18	8	2.214	0.000290903
Q9NQZ7	Ectonucleoside triphosphate diphosphohydrolase 7	ENTPD7	7.074	4	1	2.19	0.207155
Q03169	Tumor necrosis factor alpha-induced protein 2	TNFAIP2	186.899	61	31	2.179	8.35323e-06
Q92597	Protein NDRG1	NDRG1	359.951	55	13	2.164	3.22705e-05
Q641Q2	WASH complex subunit 2A	WASHC2A	172.923	34	6	2.141	0.000255938
Q9UDR5	Alpha-aminoadipic semialdehyde synthase, mitochondrial	AASS	6.945	3	2	2.141	0.106882
Q86XN7	Proline and serine-rich protein 1	PROSER1	6.563	3	2	2.141	0.227076
O95786	Antiviral innate immune response receptor RIG-I	DDX58	112.287	29	22	2.127	1.38026e-06
Q9NUL5	Shiftless antiviral inhibitor of ribosomal frameshifting protein	SHFL	12.179	6	1	2.106	0.220625
P17275	Transcription factor jun-B	JUNB	107.233	59	13	2.091	2.89631e-05
Q99583	Max-binding protein MNT	MNT	7.733	6	2	2.067	0.142058
Q9H0R5	Guanylate-binding protein 3	GBP3	49.695	14	1	2.065	0.137762
P06756	Integrin alpha-V	ITGAV	293.194	50	52	2.052	9.18596e-06
Q15742	NGFI-A-binding protein 2	NAB2	16.13	6	1	2.045	0.24091
P26012	Integrin beta-8	ITGB8	10.475	6	3	2.033	0.00751015
Q01432	AMP deaminase 3	AMPD3	30.763	13	8	2.022	0.00244067
P19971	Thymidine phosphorylase	TYMP	118.097	67	21	2.008	0.00013592
O14896	Interferon regulatory factor 6	IRF6	34.526	21	8	2.005	0.0105775
P40189	Interleukin-6 receptor subunit beta	IL6ST	65.582	24	13	1.991	0.00843921
Q9UL01	Dermatan-sulfate epimerase	DSE	23.568	9	5	1.99	0.175578
Q96RK0	Protein capicua homolog	CIC	60.864	15	12	1.989	0.0298028
Q9UPT8	Zinc finger CCCH domain-containing protein 4	ZC3H4	127.679	29	21	1.982	0.00149485
Q8N9M5	Transmembrane protein 102	TMEM102	18.619	13	3	1.982	0.0485488
P48382	DNA-binding protein RFX5	RFX5	7.126	5	2	1.967	0.307433
Q15361	Transcription termination factor 1	TTF1	19.07	8	4	1.964	0.190702
Q9UIU6	Homeobox protein SIX4	SIX4	33.75	12	5	1.963	0.021506
O96018	Amyloid-beta A4 precursor protein-binding family A member 3	APBA3	16.516	13	4	1.961	0.0479259
Q8IUC6	TIR domain-containing adapter molecule 1	TICAM1	11.276	6	3	1.956	0.0994013
Q13641	Trophoblast glycoprotein	TPBG	121.804	31	13	1.947	1.48418e-05
Q8IWF6	Protein DENND6A	DENND6A	3.863	4	1	1.945	0.107661
P00749	Urokinase-type plasminogen activator	PLAU	41.09	29	10	1.934	0.0102312
P80404	4-aminobutyrate aminotransferase, mitochondrial	ABAT	11.105	7	3	1.934	0.156597
Q9BQK8	Phosphatidate phosphatase LPIN3	LPIN3	6.138	2	1	1.927	0.392338
Q9Y618	Nuclear receptor corepressor 2	NCOR2	239.383	36	55	1.924	0.000103902
A1L390	Pleckstrin homology domain-containing family G member 3	PLEKHG3	91.33	25	20	1.915	0.0105775
P00450	Ceruloplasmin	CP	10.783	6	4	1.915	0.237978
Q969V6	Myocardin-related transcription factor A	MRTFA	31.86	15	5	1.911	0.0705552
Q6ZW31	Rho GTPase-activating protein SYDE1	SYDE1	6.749	3	2	1.896	0.335956
P53814	Smoothelin	SMTN	31.718	14	10	1.891	0.0358449
P55957	BH3-interacting domain death agonist	BID	17.439	34	4	1.89	0.133785
Q9HBR0	Putative sodium-coupled neutral amino acid transporter 10	SLC38A10	6.767	3	2	1.889	0.394907
Q99650	Oncostatin-M-specific receptor subunit beta	OSMR	117.593	31	22	1.882	0.000748603
O15533	Tapasin	TAPBP	77.835	23	8	1.869	0.000247098
O14867	Transcription regulator protein BACH1	BACH1	27.49	13	8	1.868	0.0914303
P29508	Serpin B3	SERPINB3	13.897	14	5	1.868	0.0546068
Q12983	BCL2/adenovirus E1B 19 kDa protein-interacting protein 3	BNIP3	17.104	14	3	1.865	0.0223354
Q9Y6K5	2'-5'-oligoadenylate synthase 3	OAS3	76.45	23	18	1.863	0.0105329
Q9BYX4	Interferon-induced helicase C domain-containing protein 1	IFIH1	76.835	19	16	1.861	0.0304107
Q9UMZ2	Synergin gamma	SYNRG	37.369	11	8	1.859	0.0865166
O60291	E3 ubiquitin-protein ligase MGRN1	MGRN1	21.797	14	5	1.859	0.11147
Q9NZM3	Intersectin-2	ITSN2	48.47	10	11	1.854	0.0720598
O60462	Neuropilin-2	NRP2	11.891	4	3	1.854	0.303244
Q96PN7	Transcriptional-regulating factor 1	TRERF1	10.545	5	3	1.851	0.458711
O75376	Nuclear receptor corepressor 1	NCOR1	109.194	16	28	1.845	0.000668284
Q96ST2	Protein IWS1 homolog	IWS1	50.417	15	11	1.845	0.0136343
O94916	Nuclear factor of activated T-cells 5	NFAT5	38.036	11	9	1.842	0.0339258
P01130	Low-density lipoprotein receptor	LDLR	107.457	32	19	1.831	0.000688449
P30511	HLA class I histocompatibility antigen, alpha chain F	HLA-F	44.281	25	5	1.831	0.0359249
Q9Y4C1	Lysine-specific demethylase 3A	KDM3A	166.815	39	34	1.828	0.00751015
O14933	Ubiquitin/ISG15-conjugating enzyme E2 L6	UBE2L6	7.839	22	2	1.82	0.481111
P82094	TATA element modulatory factor	TMF1	111.195	32	26	1.819	0.0261076
Q5JRA6	Transport and Golgi organization protein 1 homolog	MIA3	222.908	35	42	1.811	0.000949526
Q9UPN6	SR-related and CTD-associated factor 8	SCAF8	74.657	20	16	1.811	0.00956037
O43432	Eukaryotic translation initiation factor 4 gamma 3	EIF4G3	205.873	30	34	1.81	0.00105133
P12109	Collagen alpha-1(VI) chain	COL6A1	22.161	7	5	1.809	0.135087
P17301	Integrin alpha-2	ITGA2	271.311	38	38	1.805	0.000244819
O75864	Protein phosphatase 1 regulatory subunit 37	PPP1R37	8.445	5	2	1.804	0.427361
P11169	Solute carrier family 2, facilitated glucose transporter member 3	SLC2A3	7.573	4	2	1.8	0.450791
O94923	D-glucuronyl C5-epimerase	GLCE	9.769	8	3	1.797	0.290538
Q16877	6-phosphofructo-2-kinase/fructose-2,6-bisphosphatase 4	PFKFB4	19.289	13	2	1.793	0.483845
Q96RY5	Protein cramped-like	CRAMP1	10.107	3	3	1.79	0.350154
Q8IWJ2	GRIP and coiled-coil domain-containing protein 2	GCC2	135.881	25	32	1.781	0.00951913
O94808	Glutamine--fructose-6-phosphate aminotransferase [isomerizing] 2	GFPT2	109.206	46	20	1.777	0.00046629
Q6ZUX7	LHFPL tetraspan subfamily member 2 protein	LHFPL2	8.414	11	1	1.774	0.371106
Q14642	Inositol polyphosphate-5-phosphatase A	INPP5A	10.885	4	1	1.772	0.47158
Q8IVL1	Neuron navigator 2	NAV2	5.59	1	1	1.765	0.032009
Q8TD55	Pleckstrin homology domain-containing family O member 2	PLEKHO2	19.148	14	4	1.759	0.0317554
O00221	NF-kappa-B inhibitor epsilon	NFKBIE	27.018	14	6	1.749	0.0682663
P21397	Amine oxidase [flavin-containing] A	MAOA	5.944	4	1	1.748	0.121804
Q9Y2D5	A-kinase anchor protein 2	AKAP2	137.704	41	25	1.743	0.00756666
P40306	Proteasome subunit beta type-10	PSMB10	37.291	33	6	1.731	0.0687934
O00461	Golgi integral membrane protein 4	GOLIM4	73.943	29	17	1.73	0.0233499
Q05513	Protein kinase C zeta type	PRKCZ	13.085	5	2	1.729	0.359155
Q6P4R8	Nuclear factor related to kappa-B-binding protein	NFRKB	18.538	6	6	1.728	0.229456
Q86UU0	B-cell CLL/lymphoma 9-like protein	BCL9L	37.182	12	12	1.726	0.0554652
Q7Z460	CLIP-associating protein 1	CLASP1	192.542	36	35	1.724	0.00340949
Q9UER7	Death domain-associated protein 6	DAXX	44.803	21	9	1.722	0.068642
Q9P1Y6	PHD and RING finger domain-containing protein 1	PHRF1	21.256	8	7	1.721	0.103069
Q5VT52	Regulation of nuclear pre-mRNA domain-containing protein 2	RPRD2	175.038	32	30	1.72	0.0258453
Q9NW68	BSD domain-containing protein 1	BSDC1	23.334	17	5	1.72	0.109591
Q9ULH7	Myocardin-related transcription factor B	MRTFB	96.073	29	16	1.717	0.0216388
P28290	Protein ITPRID2	ITPRID2	96.012	20	18	1.717	0.0274621
A2RTX5	Threonine--tRNA ligase 2, cytoplasmic	TARS3	17.858	8	2	1.716	0.434562
Q5D1E8	Endoribonuclease ZC3H12A	ZC3H12A	10.492	9	4	1.715	0.503831
Q6VMQ6	Activating transcription factor 7-interacting protein 1	ATF7IP	70.707	18	13	1.713	0.0738799
Q8N3D4	EH domain-binding protein 1-like protein 1	EHBP1L1	159.957	36	27	1.709	0.019881
O00291	Huntingtin-interacting protein 1	HIP1	49.241	15	10	1.709	0.0865166
P20810	Calpastatin	CAST	351.674	59	31	1.707	0.00116312
O00391	Sulfhydryl oxidase 1	QSOX1	86.92	31	19	1.707	0.00537861
Q9BXF6	Rab11 family-interacting protein 5	RAB11FIP5	64.513	39	14	1.707	0.121942
Q9C0J8	pre-mRNA 3' end processing protein WDR33	WDR33	133.447	34	29	1.706	0.0259442
O14495	Phospholipid phosphatase 3	PLPP3	13.653	15	4	1.705	0.0745061
P21399	Cytoplasmic aconitate hydratase	ACO1	322.433	50	37	1.701	0.0178576
Q14004	Cyclin-dependent kinase 13	CDK13	51.324	14	7	1.698	0.325285
Q96LD4	E3 ubiquitin-protein ligase TRIM47	TRIM47	63.8	29	12	1.695	0.0783549
Q9Y4K3	TNF receptor-associated factor 6	TRAF6	11.235	9	3	1.69	0.325285
Q6UXD5	Seizure 6-like protein 2	SEZ6L2	12.377	7	4	1.689	0.301307
P08572	Collagen alpha-2(IV) chain	COL4A2	70.541	10	11	1.688	0.0342972
Q03405	Urokinase plasminogen activator surface receptor	PLAUR	76.255	37	8	1.681	0.0754422
Q96PD2	Discoidin, CUB and LCCL domain-containing protein 2	DCBLD2	37.063	17	7	1.677	0.236518
Q9HBD1	Roquin-2	RC3H2	19.239	6	2	1.677	0.608831
Q8N5C8	TGF-beta-activated kinase 1 and MAP3K7-binding protein 3	TAB3	43.583	17	7	1.673	0.111275
Q9Y2F5	Little elongation complex subunit 1	ICE1	9.769	2	3	1.667	0.0359249
P05109	Protein S100-A8	S100A8	9.419	31	3	1.658	0.118056
Q6NYC8	Phostensin	PPP1R18	128.255	40	16	1.656	0.00906103
Q02388	Collagen alpha-1(VII) chain	COL7A1	124.989	15	29	1.651	0.046435
Q6Y7W6	GRB10-interacting GYF protein 2	GIGYF2	230.948	33	33	1.649	0.021632
Q7Z589	BRCA2-interacting transcriptional repressor EMSY	EMSY	15.851	4	5	1.649	0.52472
O14763	Tumor necrosis factor receptor superfamily member 10B	TNFRSF10B	35.568	24	7	1.648	0.113638
Q9ULU4	Protein kinase C-binding protein 1	ZMYND8	171.394	45	36	1.647	0.0091526
Q9UPN3	Microtubule-actin cross-linking factor 1, isoforms 1/2/3/5	MACF1	1190.74	37	228	1.645	0.03237
Q96HE7	ERO1-like protein alpha	ERO1A	310.342	69	26	1.645	0.0337599
Q8IUD2	ELKS/Rab6-interacting/CAST family member 1	ERC1	153.465	36	29	1.643	0.0119832
Q9H8Y5	Ankyrin repeat and zinc finger domain-containing protein 1	ANKZF1	147.477	42	24	1.643	0.0109407
Q9Y692	Glucocorticoid modulatory element-binding protein 1	GMEB1	33.144	14	6	1.643	0.27988
O15020	Spectrin beta chain, non-erythrocytic 2	SPTBN2	183.003	18	25	1.641	0.131302
O75054	Immunoglobulin superfamily member 3	IGSF3	78.35	25	21	1.638	0.139397
P03973	Antileukoproteinase	SLPI	6.27	20	2	1.638	0.307433
Q13813	Spectrin alpha chain, non-erythrocytic 1	SPTAN1	1555.44	73	189	1.635	0.0368854
Q01082	Spectrin beta chain, non-erythrocytic 1	SPTBN1	1581.58	70	144	1.632	0.0381049
Q5VUA4	Zinc finger protein 318	ZNF318	25.207	6	9	1.632	0.202471
Q13315	Serine-protein kinase ATM	ATM	3.561	0	1	1.632	0.674055
P27816	Microtubule-associated protein 4	MAP4	565.618	67	66	1.631	0.0386247
Q2VPB7	AP-5 complex subunit beta-1	AP5B1	11.659	7	4	1.622	0.362979
Q5SW79	Centrosomal protein of 170 kDa	CEP170	143.788	32	32	1.621	0.0720003
Q96DX5	Ankyrin repeat and SOCS box protein 9	ASB9	11.692	12	2	1.621	0.663258
Q9Y287	Integral membrane protein 2B	ITM2B	31.765	36	6	1.619	0.151275
P56945	Breast cancer anti-estrogen resistance protein 1	BCAR1	236.83	50	25	1.618	0.00708446
Q99081	Transcription factor 12	TCF12	4.181	2	1	1.615	0.693686
P14921	Protein C-ets-1	ETS1	25.499	18	5	1.614	0.10413
O75145	Liprin-alpha-3	PPFIA3	50.893	6	1	1.613	0.610139
Q9P0K7	Ankycorbin	RAI14	97.061	35	27	1.612	0.134486
P54259	Atrophin-1	ATN1	5.106	4	2	1.611	0.668481
Q13625	Apoptosis-stimulating of p53 protein 2	TP53BP2	177.838	32	24	1.61	0.0282231
Q8TCB0	Interferon-induced protein 44	IFI44	7.463	5	2	1.61	0.386856
Q14149	MORC family CW-type zinc finger protein 3	MORC3	68.151	26	15	1.609	0.18002
Q9H0E9	Bromodomain-containing protein 8	BRD8	27.442	9	7	1.609	0.171156
A0A0U1RRL7	Protein MMP24OS	MMP24OS	4.977	49	2	1.609	0.0618286
P20908	Collagen alpha-1(V) chain	COL5A1	82.677	14	19	1.603	0.0178337
Q5T0W9	Protein FAM83B	FAM83B	65.656	21	16	1.598	0.168738
O75815	Breast cancer anti-estrogen resistance protein 3	BCAR3	104.031	36	21	1.597	0.0798292
Q9UHB7	AF4/FMR2 family member 4	AFF4	26.716	10	9	1.596	0.180039
Q12774	Rho guanine nucleotide exchange factor 5	ARHGEF5	17.069	6	6	1.595	0.582195
O75420	GRB10-interacting GYF protein 1	GIGYF1	14.064	5	4	1.594	0.560571
Q96BM1	Ankyrin repeat domain-containing protein 9	ANKRD9	5.47	12	2	1.594	0.135087
Q53SF7	Cordon-bleu protein-like 1	COBLL1	62.403	26	18	1.592	0.167437
Q86UW9	Probable E3 ubiquitin-protein ligase DTX2	DTX2	8.942	4	2	1.592	0.368428
O00560	Syntenin-1	SDCBP	145.373	58	12	1.59	0.0104032
Q9NSY1	BMP-2-inducible protein kinase	BMP2K	37.42	12	7	1.59	0.339869
Q4LE39	AT-rich interactive domain-containing protein 4B	ARID4B	79.005	17	18	1.589	0.0783549
Q16875	6-phosphofructo-2-kinase/fructose-2,6-bisphosphatase 3	PFKFB3	44.493	26	7	1.589	0.171156
Q92539	Phosphatidate phosphatase LPIN2	LPIN2	19.782	7	4	1.588	0.250703
O00192	Armadillo repeat protein deleted in velo-cardio-facial syndrome	ARVCF	8.476	4	2	1.587	0.696934
P40261	Nicotinamide N-methyltransferase	NNMT	29.848	34	8	1.586	0.12951
Q14031	Collagen alpha-6(IV) chain	COL4A6	12.564	4	3	1.584	0.560491
O15460	Prolyl 4-hydroxylase subunit alpha-2	P4HA2	177.868	48	20	1.583	0.0137314
Q9Y4F5	Centrosomal protein of 170 kDa protein B	CEP170B	89.877	21	20	1.583	0.0359249
Q5T200	Zinc finger CCCH domain-containing protein 13	ZC3H13	71.192	12	16	1.58	0.198281
Q17RN3	Protein FAM98C	FAM98C	34.638	39	8	1.58	0.382918
Q53GL7	Protein mono-ADP-ribosyltransferase PARP10	PARP10	61.43	28	15	1.579	0.205364
O43524	Forkhead box protein O3	FOXO3	18.993	17	5	1.579	0.348533
Q6PJG2	Mitotic deacetylase-associated SANT domain protein	MIDEAS	76.516	20	14	1.577	0.182127
Q9UEY8	Gamma-adducin	ADD3	3.744	2	1	1.577	0.290027
P55196	Afadin	AFDN	319.657	46	58	1.576	0.053591
P43490	Nicotinamide phosphoribosyltransferase	NAMPT	309.71	75	34	1.575	0.0699168
Q92619	Rho GTPase-activating protein 45	ARHGAP45	49.341	15	13	1.575	0.112595
Q96EV2	RNA-binding protein 33	RBM33	35.703	14	9	1.575	0.229456
Q8N556	Actin filament-associated protein 1	AFAP1	93.911	38	23	1.574	0.0997881
Q3V6T2	Girdin	CCDC88A	31.866	6	9	1.57	0.474793
Q9NQ48	Leucine zipper transcription factor-like protein 1	LZTFL1	25.847	32	7	1.57	0.207236
O94913	Pre-mRNA cleavage complex 2 protein Pcf11	PCF11	34.612	8	10	1.569	0.171156
Q04721	Neurogenic locus notch homolog protein 2	NOTCH2	179.855	21	31	1.567	0.103797
Q9Y6N5	Sulfide:quinone oxidoreductase, mitochondrial	SQOR	151.66	64	22	1.566	0.0705552
Q92585	Mastermind-like protein 1	MAML1	5.047	3	1	1.566	0.291712
Q96P48	Arf-GAP with Rho-GAP domain, ANK repeat and PH domain-containing protein 1	ARAP1	7.91	2	2	1.561	0.709441
Q8NEY1	Neuron navigator 1	NAV1	97.265	18	25	1.559	0.183024
Q14687	Genetic suppressor element 1	GSE1	27.979	9	6	1.559	0.405656
Q9H5V8	CUB domain-containing protein 1	CDCP1	114.803	33	25	1.554	0.0412249
O00268	Transcription initiation factor TFIID subunit 4	TAF4	66.841	21	12	1.554	0.243104
Q9UPQ9	Trinucleotide repeat-containing gene 6B protein	TNRC6B	53.876	12	11	1.554	0.359155
Q05209	Tyrosine-protein phosphatase non-receptor type 12	PTPN12	149.065	50	28	1.553	0.0448615
O94813	Slit homolog 2 protein	SLIT2	7.811	3	4	1.553	0.73521
Q14764	Major vault protein	MVP	428.441	60	48	1.551	0.0865965
Q8N5Y8	Protein mono-ADP-ribosyltransferase PARP16	PARP16	4.013	4	1	1.551	0.608831
Q07002	Cyclin-dependent kinase 18	CDK18	37.888	27	8	1.549	0.234423
P78332	RNA-binding protein 6	RBM6	36.652	12	10	1.549	0.335956
Q70E73	Ras-associated and pleckstrin homology domains-containing protein 1	RAPH1	66.314	22	16	1.548	0.234062
Q13490	Baculoviral IAP repeat-containing protein 2	BIRC2	13.826	9	5	1.548	0.322205
P29590	Protein PML	PML	96.936	29	22	1.547	0.0771912
Q8N4S9	MARVEL domain-containing protein 2	MARVELD2	11.552	8	3	1.547	0.708595
O75427	Leucine-rich repeat and calponin homology domain-containing protein 4	LRCH4	21.289	13	5	1.546	0.526679
Q9UGU0	Transcription factor 20	TCF20	21.283	6	7	1.545	0.542231
Q86X53	Glutamate-rich protein 1	ERICH1	7.79	4	1	1.545	0.738578
Q6XUX3	Dual serine/threonine and tyrosine protein kinase	DSTYK	3.9	1	1	1.543	0.768945
O95832	Claudin-1	CLDN1	21.535	19	3	1.541	0.190881
P20749	B-cell lymphoma 3 protein	BCL3	28.041	21	6	1.54	0.230977
Q13439	Golgin subfamily A member 4	GOLGA4	291.37	38	68	1.538	0.0645551
Q92733	Proline-rich protein PRCC	PRCC	49.973	26	7	1.538	0.260097
Q5SYE7	NHS-like protein 1	NHSL1	11.369	5	4	1.537	0.61654
Q9P270	SLAIN motif-containing protein 2	SLAIN2	24.735	17	7	1.536	0.232346
Q9HCH5	Synaptotagmin-like protein 2	SYTL2	12.438	7	5	1.536	0.462254
P39880	Homeobox protein cut-like 1	CUX1	82.856	18	10	1.535	0.235801
Q70EL4	Ubiquitin carboxyl-terminal hydrolase 43	USP43	36.03	12	9	1.533	0.269905
Q9NRY6	Phospholipid scramblase 3	PLSCR3	24.065	26	6	1.532	0.290538
Q5VT79	Annexin A8-like protein 1	ANXA8L1	22.572	24	6	1.531	0.263617
O75712	Gap junction beta-3 protein	GJB3	3.47	6	1	1.531	0.772035
O60512	Beta-1,4-galactosyltransferase 3	B4GALT3	4.643	3	1	1.53	0.623718
Q7Z5L9	Interferon regulatory factor 2-binding protein 2	IRF2BP2	168.331	60	16	1.528	0.0318779
Q9UHB4	NADPH-dependent diflavin oxidoreductase 1	NDOR1	33.254	18	5	1.527	0.621568
P31431	Syndecan-4	SDC4	38.889	38	8	1.526	0.0888882
Q13432	Protein unc-119 homolog A	UNC119	9.141	10	1	1.525	0.647638
Q8N3X1	Formin-binding protein 4	FNBP4	45.727	14	11	1.521	0.294636
Q9UH99	SUN domain-containing protein 2	SUN2	207.144	55	23	1.52	0.108585
Q96C19	EF-hand domain-containing protein D2	EFHD2	182.4	78	20	1.518	0.121804
Q8IVB5	LIX1-like protein	LIX1L	10.856	12	2	1.517	0.681661
P10321	HLA class I histocompatibility antigen, C alpha chain	HLA-C	141.958	45	6	1.516	0.121804
P23229	Integrin alpha-6	ITGA6	101.256	29	23	1.516	0.155465
Q14152	Eukaryotic translation initiation factor 3 subunit A	EIF3A	712.825	64	107	1.514	0.125898
P15923	Transcription factor E2-alpha	TCF3	4.83	2	1	1.514	0.556818
Q6ZU15	Septin-14	SEPTIN14	7.232	4	1	1.512	0.497259
Q86XL3	Ankyrin repeat and LEM domain-containing protein 2	ANKLE2	174.851	47	30	1.511	0.0953496
O43155	Leucine-rich repeat transmembrane protein FLRT2	FLRT2	6.401	4	2	1.511	0.681319
Q9BX69	Caspase recruitment domain-containing protein 6	CARD6	39.285	13	11	1.51	0.351304
Q8TDB6	E3 ubiquitin-protein ligase DTX3L	DTX3L	76.948	32	16	1.509	0.17232
Q96FS4	Signal-induced proliferation-associated protein 1	SIPA1	47.494	16	12	1.509	0.281593
Q96II8	DISP complex protein LRCH3	LRCH3	59.153	31	14	1.508	0.210555
Q5T6F2	Ubiquitin-associated protein 2	UBAP2	109.328	24	16	1.507	0.24091
A6NHA9	Olfactory receptor 4C46	OR4C46	3.462	7	1	1.507	0.330455
Q8NFU5	Inositol polyphosphate multikinase	IPMK	30.197	19	5	1.506	0.32039
O75400	Pre-mRNA-processing factor 40 homolog A	PRPF40A	203.969	31	31	1.505	0.042184
P14859	POU domain, class 2, transcription factor 1	POU2F1	59.536	25	9	1.505	0.318978
P32519	ETS-related transcription factor Elf-1	ELF1	27.284	12	4	1.503	0.573908
P05997	Collagen alpha-2(V) chain	COL5A2	148.142	19	20	1.502	0.0627233
Q8N9Z2	Coiled-coil domain-containing protein 71L	CCDC71L	7.658	8	2	1.502	0.563215
P42226	Signal transducer and activator of transcription 6	STAT6	94.226	32	17	1.501	0.0687934
Q9P0M6	Core histone macro-H2A.2	MACROH2A2	12.058	9	1	1.501	0.669783
Q9BXI6	TBC1 domain family member 10A	TBC1D10A	10.955	8	3	1.501	0.492233
Q9UKV3	Apoptotic chromatin condensation inducer in the nucleus	ACIN1	302.871	37	41	1.5	0.0843385
P20827	Ephrin-A1	EFNA1	5.803	8	2	1.5	0.510265
Q9H1I8	Activating signal cointegrator 1 complex subunit 2	ASCC2	67.54	25	14	1.499	0.282621
P40337	von Hippel-Lindau disease tumor suppressor	VHL	4.619	7	1	1.499	0.582402
Q7Z7F0	KH homology domain-containing protein 4	KHDC4	30.407	19	8	1.498	0.347778
O15014	Zinc finger protein 609	ZNF609	17.902	4	3	1.498	0.683181
Q9NZM4	BRD4-interacting chromatin-remodeling complex-associated protein	BICRA	4.028	1	1	1.497	0.797233
P04439	HLA class I histocompatibility antigen, A alpha chain	HLA-A	226.91	45	9	1.496	0.147542
Q8WYQ5	Microprocessor complex subunit DGCR8	DGCR8	11.598	10	5	1.496	0.577312
P19838	Nuclear factor NF-kappa-B p105 subunit	NFKB1	187.961	39	31	1.495	0.0541996
P43378	Tyrosine-protein phosphatase non-receptor type 9	PTPN9	8.689	6	3	1.494	0.711069
P32455	Guanylate-binding protein 1	GBP1	226.021	51	23	1.492	0.121991
Q8NDV7	Trinucleotide repeat-containing gene 6A protein	TNRC6A	51.424	13	15	1.492	0.384954
P49750	YLP motif-containing protein 1	YLPM1	336.508	34	53	1.491	0.0406932
P41229	Lysine-specific demethylase 5C	KDM5C	125.805	24	24	1.491	0.0687934
Q8WVX3	Uncharacterized protein C4orf3	C4orf3	5.955	41	2	1.491	0.409113
P50452	Serpin B8	SERPINB8	11.245	10	2	1.49	0.605005
O60885	Bromodomain-containing protein 4	BRD4	134.393	27	23	1.489	0.0738799
Q7Z7A4	PX domain-containing protein kinase-like protein	PXK	24.477	17	7	1.488	0.368428
Q2KHR3	Glutamine and serine-rich protein 1	QSER1	205.973	31	37	1.486	0.0720003
P09104	Gamma-enolase	ENO2	142.068	53	9	1.486	0.137762
P22223	Cadherin-3	CDH3	216.704	40	23	1.485	0.0999704
Q99666	RANBP2-like and GRIP domain-containing protein 5/6	RGPD5; RGPD6	199.64	24	2	1.485	0.389259
Q8NFD5	AT-rich interactive domain-containing protein 1B	ARID1B	39.56	7	9	1.485	0.3934
O00469	Procollagen-lysine,2-oxoglutarate 5-dioxygenase 2	PLOD2	324.608	53	34	1.483	0.167437
Q8IVL5	Prolyl 3-hydroxylase 2	P3H2	292.991	49	31	1.483	0.0454612
Q6ULP2	Aftiphilin	AFTPH	13.425	7	5	1.482	0.608831
P08670	Vimentin	VIM	539.486	83	50	1.481	0.169186
P46939	Utrophin	UTRN	411.233	32	89	1.481	0.077145
Q8WWI1	LIM domain only protein 7	LMO7	271.832	42	58	1.481	0.0740574
O14497	AT-rich interactive domain-containing protein 1A	ARID1A	329.327	37	51	1.48	0.121942
P57737	Coronin-7	CORO7	69.795	26	13	1.48	0.317344
Q8WV41	Sorting nexin-33	SNX33	34.754	23	8	1.48	0.348533
Q8IZM8	Zinc finger protein 654		11.64	7	3	1.479	0.733428
Q96NL6	Sodium channel and clathrin linker 1	SCLT1	4.505	4	2	1.479	0.795223
Q6ZMI0	Protein phosphatase 1 regulatory subunit 21	PPP1R21	91.239	32	16	1.478	0.24091
Q9BVG4	Protein PBDC1	PBDC1	11.936	25	4	1.478	0.600038
Q5VT06	Centrosome-associated protein 350	CEP350	33.499	6	12	1.477	0.389259
O15047	Histone-lysine N-methyltransferase SETD1A	SETD1A	57.963	8	9	1.475	0.355295
Q9HAH7	Probable fibrosin-1	FBRS	4.575	5	2	1.475	0.608831
P01893	Putative HLA class I histocompatibility antigen, alpha chain H	HLA-H	159.754	32	3	1.474	0.143556
P19474	E3 ubiquitin-protein ligase TRIM21	TRIM21	17.775	13	6	1.473	0.0582695
Q96T21	Selenocysteine insertion sequence-binding protein 2	SECISBP2	4.478	2	1	1.472	0.73521
P54278	Mismatch repair endonuclease PMS2	PMS2	8.383	4	3	1.471	0.526679
Q9HAP2	MLX-interacting protein	MLXIP	5.294	3	2	1.471	0.692288
O75582	Ribosomal protein S6 kinase alpha-5	RPS6KA5	19.484	8	4	1.47	0.364557
O95379	Tumor necrosis factor alpha-induced protein 8	TNFAIP8	15.948	19	4	1.468	0.350154
Q15642	Cdc42-interacting protein 4	TRIP10	235.295	49	23	1.467	0.149401
Q9ULQ0	Striatin-interacting protein 2	STRIP2	28.183	12	4	1.465	0.663882
Q03001	Dystonin	DST	704.369	27	147	1.464	0.0592682
Q8IVG5	Sterile alpha motif domain-containing protein 9-like	SAMD9L	29.712	5	2	1.464	0.797233
Q09666	Neuroblast differentiation-associated protein AHNAK	AHNAK	2805.69	80	348	1.463	0.198896
P31944	Caspase-14	CASP14	280.675	75	28	1.463	0.160698
O95625	Zinc finger and BTB domain-containing protein 11	ZBTB11	11.964	4	4	1.462	0.560571
Q7Z4H7	HAUS augmin-like complex subunit 6	HAUS6	107.255	37	22	1.461	0.143207
Q9UFF9	CCR4-NOT transcription complex subunit 8	CNOT8	30.312	29	6	1.461	0.39791
Q9H910	Jupiter microtubule associated homolog 2	JPT2	57.12	64	8	1.46	0.182293
Q5TCQ9	Membrane-associated guanylate kinase, WW and PDZ domain-containing protein 3	MAGI3	7.874	2	2	1.46	0.818578
P52789	Hexokinase-2	HK2	397.019	54	41	1.459	0.204314
Q8IXQ6	Protein mono-ADP-ribosyltransferase PARP9	PARP9	23.175	9	6	1.459	0.127494
Q15811	Intersectin-1	ITSN1	81.511	15	18	1.458	0.24091
P54760	Ephrin type-B receptor 4	EPHB4	18.321	7	3	1.458	0.608831
O75122	CLIP-associating protein 2	CLASP2	191.623	41	33	1.454	0.121991
Q92804	TATA-binding protein-associated factor 2N	TAF15	82.358	31	8	1.454	0.249968
Q6P0Q8	Microtubule-associated serine/threonine-protein kinase 2	MAST2	13.528	2	2	1.453	0.809853
Q9Y6Q9	Nuclear receptor coactivator 3	NCOA3	78.276	19	19	1.452	0.409113
Q08722	Leukocyte surface antigen CD47	CD47	11.255	9	3	1.449	0.164625
O14974	Protein phosphatase 1 regulatory subunit 12A	PPP1R12A	227.568	41	43	1.447	0.0894357
Q9P2M7	Cingulin	CGN	213.896	47	46	1.447	0.180043
Q96RT6	cTAGE family member 2	CTAGE1	25.494	10	2	1.447	0.647732
Q9ULL5	Proline-rich protein 12	PRR12	16.279	4	4	1.447	0.649204
O95997	Securin	PTTG1	14.438	16	2	1.446	0.772613
Q96ST3	Paired amphipathic helix protein Sin3a	SIN3A	241.518	41	45	1.443	0.216228
Q68E01	Integrator complex subunit 3	INTS3	158.635	35	28	1.443	0.151275
Q14BN4	Sarcolemmal membrane-associated protein	SLMAP	31.901	14	9	1.443	0.425769
Q9NUW8	Tyrosyl-DNA phosphodiesterase 1	TDP1	11.973	9	3	1.443	0.773883
P23497	Nuclear autoantigen Sp-100	SP100	46.893	13	8	1.442	0.417623
Q9NVZ3	Adaptin ear-binding coat-associated protein 2	NECAP2	38.931	43	8	1.442	0.139603
Q9NQW6	Anillin	ANLN	350.675	58	60	1.441	0.232346
Q9UPW0	Forkhead box protein J3	FOXJ3	22.418	16	6	1.441	0.542231
P19021	Peptidyl-glycine alpha-amidating monooxygenase	PAM	24.534	7	5	1.44	0.566939
O00180	Potassium channel subfamily K member 1	KCNK1	16.91	7	2	1.44	0.804799
P19367	Hexokinase-1	HK1	361.97	55	41	1.438	0.23864
Q7Z6E9	E3 ubiquitin-protein ligase RBBP6	RBBP6	98.836	17	23	1.438	0.382918
Q32MZ4	Leucine-rich repeat flightless-interacting protein 1	LRRFIP1	242.547	48	34	1.437	0.0759077
Q9NZ08	Endoplasmic reticulum aminopeptidase 1	ERAP1	119.01	34	25	1.437	0.141172
Q6SPF0	Atherin	SAMD1	27.101	25	7	1.437	0.427539
P50579	Methionine aminopeptidase 2	METAP2	217.417	53	18	1.436	0.187928
Q6NXT1	Ankyrin repeat domain-containing protein 54	ANKRD54	9.212	16	3	1.436	0.665259
Q8NHQ8	Ras association domain-containing protein 8	RASSF8	5.47	5	1	1.436	0.741012
Q9Y5B0	RNA polymerase II subunit A C-terminal domain phosphatase	CTDP1	44.42	15	8	1.435	0.434562
Q9Y2H1	Serine/threonine-protein kinase 38-like	STK38L	27.952	15	4	1.435	0.608831
Q76L83	Putative Polycomb group protein ASXL2	ASXL2	7.147	3	2	1.435	0.843812
Q8TCG5	Carnitine O-palmitoyltransferase 1, brain isoform	CPT1C	4.738	1	1	1.435	0.401718
Q9Y608	Leucine-rich repeat flightless-interacting protein 2	LRRFIP2	14.429	4	2	1.434	0.653708
Q9H1K0	Rabenosyn-5	RBSN	14.1	6	4	1.433	0.570439
P51608	Methyl-CpG-binding protein 2	MECP2	10.996	13	4	1.433	0.665944
Q15075	Early endosome antigen 1	EEA1	416.964	58	75	1.432	0.103864
Q96ED9	Protein Hook homolog 2	HOOK2	37.054	18	11	1.432	0.430762
Q9P2E5	Chondroitin sulfate glucuronyltransferase	CHPF2	14.875	7	5	1.431	0.418165
Q9BV73	Centrosome-associated protein CEP250	CEP250	87.218	13	22	1.43	0.434562
P51825	AF4/FMR2 family member 1	AFF1	3.679	2	2	1.43	0.608831
Q9BRV8	Suppressor of IKBKE 1	SIKE1	10.877	21	3	1.428	0.52472
O14776	Transcription elongation regulator 1	TCERG1	213.864	32	40	1.427	0.183024
Q9UBW7	Zinc finger MYM-type protein 2	ZMYM2	119.952	31	31	1.427	0.300032
P43365	Melanoma-associated antigen 12	MAGEA12	18.653	15	1	1.427	0.852553
Q8N954	G patch domain-containing protein 11	GPATCH11	17.498	23	5	1.427	0.436836
O95104	SR-related and CTD-associated factor 4	SCAF4	71.672	16	9	1.426	0.382918
P49756	RNA-binding protein 25	RBM25	277.542	37	34	1.425	0.256672
Q9UHF7	Zinc finger transcription factor Trps1	TRPS1	24.73	10	8	1.425	0.608831
Q86XP1	Diacylglycerol kinase eta	DGKH	20.251	7	6	1.425	0.711069
Q9H3S7	Tyrosine-protein phosphatase non-receptor type 23	PTPN23	153.024	25	33	1.424	0.147321
P40818	Ubiquitin carboxyl-terminal hydrolase 8	USP8	97.33	28	25	1.424	0.223277
O15164	Transcription intermediary factor 1-alpha	TRIM24	67.357	20	14	1.424	0.348533
Q86UP2	Kinectin	KTN1	888.52	74	113	1.423	0.268148
P27540	Aryl hydrocarbon receptor nuclear translocator	ARNT	71.527	27	12	1.423	0.483783
Q5TC82	Roquin-1	RC3H1	24.574	10	4	1.423	0.608831
P43304	Glycerol-3-phosphate dehydrogenase, mitochondrial	GPD2	272.561	71	48	1.422	0.2261
P02462	Collagen alpha-1(IV) chain	COL4A1	40.6	5	4	1.421	0.425769
P52823	Stanniocalcin-1	STC1	25.266	32	5	1.419	0.608831
O75385	Serine/threonine-protein kinase ULK1	ULK1	10.911	4	4	1.419	0.695435
Q3MIT2	tRNA pseudouridine synthase Pus10	PUS10	3.963	3	2	1.419	0.336046
Q6P179	Endoplasmic reticulum aminopeptidase 2	ERAP2	121.914	32	26	1.417	0.216844
Q86VM9	Zinc finger CCCH domain-containing protein 18	ZC3H18	112.134	26	22	1.417	0.301307
Q8NCF5	NFATC2-interacting protein	NFATC2IP	55.219	34	7	1.417	0.462254
Q86WR7	Proline and serine-rich protein 2	PROSER2	45.968	33	10	1.416	0.141737
P61769	Beta-2-microglobulin	B2M	21.73	19	3	1.416	0.23895
Q96TA1	Protein Niban 2	NIBAN2	457.209	66	38	1.414	0.290507
Q9H0E3	Histone deacetylase complex subunit SAP130	SAP130	26.552	10	8	1.414	0.392338
Q9Y520	Protein PRRC2C	PRRC2C	570.327	37	79	1.413	0.208628
O15234	Protein CASC3	CASC3	8.336	5	3	1.413	0.693686
Q96P16	Regulation of nuclear pre-mRNA domain-containing protein 1A	RPRD1A	111.086	46	8	1.412	0.478379
Q9UPS6	Histone-lysine N-methyltransferase SETD1B	SETD1B	9.07	2	1	1.411	0.826202
O14879	Interferon-induced protein with tetratricopeptide repeats 3	IFIT3	94.334	51	15	1.41	0.330406
Q9H446	RWD domain-containing protein 1	RWDD1	4.362	7	1	1.41	0.867002
Q15582	Transforming growth factor-beta-induced protein ig-h3	TGFBI	170.099	53	25	1.409	0.127085
P49848	Transcription initiation factor TFIID subunit 6	TAF6	57.374	29	13	1.409	0.325285
P02671	Fibrinogen alpha chain	FGA	5.954	1	1	1.409	0.379086
Q8TF01	Arginine/serine-rich protein PNISR	PNISR	13.663	6	4	1.408	0.713399
Q9Y3A0	Ubiquinone biosynthesis protein COQ4 homolog, mitochondrial	COQ4	3.945	4	1	1.408	0.798061
Q92805	Golgin subfamily A member 1	GOLGA1	42.372	16	9	1.406	0.462254
Q9UGK3	Signal-transducing adaptor protein 2	STAP2	59.245	38	11	1.405	0.409113
Q8N4X5	Actin filament-associated protein 1-like 2	AFAP1L2	46.898	20	9	1.405	0.382918
Q71SY5	Mediator of RNA polymerase II transcription subunit 25	MED25	13.342	8	3	1.405	0.716876
Q14938	Nuclear factor 1 X-type	NFIX	5.397	5	1	1.405	0.806428
P0C7T5	Ataxin-1-like	ATXN1L	4.154	2	1	1.404	0.860678
Q9Y2G9	Protein strawberry notch homolog 2	SBNO2	32.084	9	4	1.403	0.761045
Q7LBC6	Lysine-specific demethylase 3B	KDM3B	380.902	53	58	1.402	0.250703
P09913	Interferon-induced protein with tetratricopeptide repeats 2	IFIT2	62.121	35	12	1.402	0.462254
P46934	E3 ubiquitin-protein ligase NEDD4	NEDD4	88.478	16	14	1.4	0.199091
Q8WXA3	RUN and FYVE domain-containing protein 2	RUFY2	28.271	19	8	1.4	0.507084
Q92692	Nectin-2	NECTIN2	26.506	16	7	1.4	0.462254
P83436	Conserved oligomeric Golgi complex subunit 7	COG7	164.225	45	27	1.399	0.202471
O43665	Regulator of G-protein signaling 10	RGS10	77.789	60	10	1.399	0.358606
Q86Y91	Kinesin-like protein KIF18B	KIF18B	12.047	7	2	1.399	0.7932
O94782	Ubiquitin carboxyl-terminal hydrolase 1	USP1	11.167	6	4	1.399	0.740946
Q9BRQ3	Uridine diphosphate glucose pyrophosphatase NUDT22	NUDT22	10.33	15	3	1.398	0.851323
Q9Y2W1	Thyroid hormone receptor-associated protein 3	THRAP3	193.753	31	28	1.397	0.262887
Q96PY5	Formin-like protein 2	FMNL2	74.208	19	19	1.397	0.398005
Q03519	Antigen peptide transporter 2	TAP2	54.81	21	12	1.397	0.335956
Q8WUA7	TBC1 domain family member 22A	TBC1D22A	29.734	18	6	1.397	0.528006
Q08AF3	Schlafen family member 5	SLFN5	28.876	12	8	1.397	0.428176
Q86UQ4	ATP-binding cassette sub-family A member 13	ABCA13	3.477	0	1	1.397	0.503831
P42566	Epidermal growth factor receptor substrate 15	EPS15	187.058	49	34	1.395	0.274205
O75828	Carbonyl reductase [NADPH] 3	CBR3	117.258	70	13	1.395	0.377061
A0AVT1	Ubiquitin-like modifier-activating enzyme 6	UBA6	342.59	60	46	1.394	0.325285
Q9BTA9	WW domain-containing adapter protein with coiled-coil	WAC	74.867	39	13	1.394	0.502626
O43823	A-kinase anchor protein 8	AKAP8	57.221	24	9	1.394	0.52472
Q96BH1	E3 ubiquitin-protein ligase RNF25	RNF25	14.395	9	3	1.394	0.499148
Q9H867	Protein-lysine methyltransferase METTL21D	VCPKMT	4.79	6	1	1.392	0.853198
Q9UDY2	Tight junction protein ZO-2	TJP2	464.861	54	59	1.391	0.341339
Q8N9F7	Lysophospholipase D GDPD1	GDPD1	10.467	12	3	1.39	0.721969
P00533	Epidermal growth factor receptor	EGFR	576.967	57	59	1.387	0.350122
Q86SQ0	Pleckstrin homology-like domain family B member 2	PHLDB2	143.163	33	33	1.387	0.224644
Q9Y5X1	Sorting nexin-9	SNX9	132.03	47	22	1.387	0.207236
Q96JQ2	Calmin	CLMN	19.943	9	6	1.387	0.733428
P80217	Interferon-induced 35 kDa protein	IFI35	69.229	44	12	1.386	0.214035
Q9UP83	Conserved oligomeric Golgi complex subunit 5	COG5	69.218	27	17	1.386	0.387403
Q9BVG8	Kinesin-like protein KIFC3	KIFC3	20.324	9	5	1.386	0.680768
Q15013	MAD2L1-binding protein	MAD2L1BP	12.622	20	3	1.386	0.816069
Q7Z6J0	E3 ubiquitin-protein ligase SH3RF1	SH3RF1	4.511	5	2	1.385	0.743294
Q96JM3	Chromosome alignment-maintaining phosphoprotein 1	CHAMP1	77.544	28	20	1.384	0.335174
P22670	MHC class II regulatory factor RFX1	RFX1	46.314	15	10	1.384	0.377192
Q9UDY8	Mucosa-associated lymphoid tissue lymphoma translocation protein 1	MALT1	44.183	18	11	1.384	0.608831
O94763	Unconventional prefoldin RPB5 interactor 1	URI1	36.169	22	7	1.384	0.528685
P31629	Transcription factor HIVEP2	HIVEP2	8.724	2	3	1.384	0.468134
Q96S21	Ras-related protein Rab-40C	RAB40C	5.005	9	2	1.384	0.872911
P15924	Desmoplakin	DSP	914.037	58	171	1.382	0.359193
Q86TB9	Protein PAT1 homolog 1	PATL1	135.951	40	22	1.382	0.230733
Q8IZ21	Phosphatase and actin regulator 4	PHACTR4	69.851	29	13	1.382	0.503831
Q99959	Plakophilin-2	PKP2	116.632	37	23	1.38	0.297526
P26038	Moesin	MSN	718.206	72	41	1.379	0.368428
P48634	Protein PRRC2A	PRRC2A	323.118	38	47	1.379	0.333715
Q92797	Symplekin	SYMPK	280.407	45	43	1.379	0.228997
Q9UL03	Integrator complex subunit 6	INTS6	60.494	24	14	1.379	0.577738
P07093	Glia-derived nexin	SERPINE2	10.932	11	4	1.379	0.768945
Q5M775	Cytospin-B	SPECC1	66.271	24	20	1.378	0.526479
Q03518	Antigen peptide transporter 1	TAP1	98.73	26	13	1.377	0.382918
Q68CP9	AT-rich interactive domain-containing protein 2	ARID2	19.722	5	7	1.377	0.777728
Q9BZQ8	Protein Niban 1	NIBAN1	18.372	8	5	1.377	0.583838
Q9UJT0	Tubulin epsilon chain	TUBE1	15.099	17	5	1.377	0.819676
P16144	Integrin beta-4	ITGB4	162.191	30	38	1.375	0.41615
Q9Y5P4	Ceramide transfer protein	CERT1	98.764	37	16	1.375	0.431111
Q9ULJ3	Zinc finger and BTB domain-containing protein 21	ZBTB21	37.376	14	10	1.375	0.543985
Q15428	Splicing factor 3A subunit 2	SF3A2	120.609	29	11	1.374	0.159719
O60645	Exocyst complex component 3	EXOC3	101.818	35	21	1.373	0.245946
Q8WXA9	Splicing regulatory glutamine/lysine-rich protein 1	SREK1	69.509	25	9	1.373	0.408176
Q15643	Thyroid receptor-interacting protein 11	TRIP11	261.823	33	48	1.372	0.234423
Q5T5U3	Rho GTPase-activating protein 21	ARHGAP21	53.605	11	14	1.372	0.544476
Q86X29	Lipolysis-stimulated lipoprotein receptor	LSR	80.656	29	13	1.371	0.234423
Q9NW97	Transmembrane protein 51	TMEM51	4.667	5	1	1.371	0.804799
Q9UBN6	Tumor necrosis factor receptor superfamily member 10D	TNFRSF10D	27.644	36	7	1.37	0.576038
O14613	Cdc42 effector protein 2	CDC42EP2	16.644	37	4	1.37	0.721806
Q5TA31	E3 ubiquitin-protein ligase RNF187	RNF187	3.84	5	1	1.37	0.570967
Q9NZT2	Opioid growth factor receptor	OGFR	198.013	48	27	1.369	0.200163
P78552	Interleukin-13 receptor subunit alpha-1	IL13RA1	24.391	18	5	1.369	0.555997
P27216	Annexin A13	ANXA13	6.314	6	1	1.369	0.472737
P22681	E3 ubiquitin-protein ligase CBL	CBL	51.98	21	13	1.368	0.547252
Q6VEQ5	WAS protein family homolog 2	WASH2P	46.681	29	10	1.368	0.425146
Q9HCE5	N6-adenosine-methyltransferase non-catalytic subunit	METTL14	21.061	17	5	1.368	0.708595
Q9H4E7	Differentially expressed in FDCP 6 homolog	DEF6	13.637	5	2	1.368	0.825025
O15027	Protein transport protein Sec16A	SEC16A	411.656	48	67	1.367	0.207236
Q53EP0	Fibronectin type III domain-containing protein 3B	FNDC3B	207.794	45	37	1.366	0.360071
Q9UKI8	Serine/threonine-protein kinase tousled-like 1	TLK1	33.105	12	3	1.366	0.773883
Q16222	UDP-N-acetylhexosamine pyrophosphorylase	UAP1	223.132	57	25	1.365	0.359155
Q92817	Envoplakin	EVPL	142.571	24	37	1.365	0.348533
Q5PRF9	Protein Smaug homolog 2	SAMD4B	79.603	32	12	1.365	0.588514
Q15043	Metal cation symporter ZIP14	SLC39A14	31.856	11	4	1.364	0.588514
O00592	Podocalyxin	PODXL	10.595	6	3	1.364	0.792464
Q14195	Dihydropyrimidinase-related protein 3	DPYSL3	198.01	59	18	1.363	0.259845
Q86UE4	Protein LYRIC	MTDH	166.113	47	26	1.363	0.245743
Q99504	Eyes absent homolog 3	EYA3	59.493	18	9	1.363	0.595754
O14730	Serine/threonine-protein kinase RIO3	RIOK3	38.154	22	10	1.363	0.54021
Q96BW1	Uracil phosphoribosyltransferase homolog	UPRT	10.536	6	2	1.363	0.544522
P54756	Ephrin type-A receptor 5	EPHA5	8.542	4	1	1.363	0.616242
Q08378	Golgin subfamily A member 3	GOLGA3	356.219	51	62	1.362	0.330455
P15309	Prostatic acid phosphatase	ACP3	8.583	8	2	1.362	0.838435
Q9UH65	Switch-associated protein 70	SWAP70	182.984	55	30	1.36	0.37349
Q6PIW4	Fidgetin-like protein 1	FIGNL1	11.375	9	3	1.36	0.809853
Q86TV6	Tetratricopeptide repeat protein 7B	TTC7B	6.798	2	2	1.36	0.790323
Q7Z2W4	Zinc finger CCCH-type antiviral protein 1	ZC3HAV1	217.449	54	37	1.359	0.199091
Q9H223	EH domain-containing protein 4	EHD4	192.964	72	23	1.359	0.210555
Q9Y3X0	Coiled-coil domain-containing protein 9	CCDC9	25.654	21	8	1.359	0.602095
P12270	Nucleoprotein TPR	TPR	1145.18	59	154	1.357	0.421534
Q04446	1,4-alpha-glucan-branching enzyme	GBE1	327.022	60	35	1.357	0.420686
Q6ZSZ5	Rho guanine nucleotide exchange factor 18	ARHGEF18	108.494	22	17	1.357	0.584259
P30622	CAP-Gly domain-containing linker protein 1	CLIP1	389.428	53	70	1.356	0.208628
Q9H147	Deoxynucleotidyltransferase terminal-interacting protein 1	DNTTIP1	47.427	34	9	1.356	0.582492
Q14156	Protein EFR3 homolog A	EFR3A	19.228	12	5	1.356	0.809853
Q8IXB1	DnaJ homolog subfamily C member 10	DNAJC10	93.779	32	20	1.354	0.252102
Q8WXH0	Nesprin-2	SYNE2	365.938	17	98	1.353	0.411942
Q9Y6A5	Transforming acidic coiled-coil-containing protein 3	TACC3	129.477	41	24	1.353	0.470639
Q99543	DnaJ homolog subfamily C member 2	DNAJC2	122.658	46	27	1.353	0.377018
Q9P2B4	CTTNBP2 N-terminal-like protein	CTTNBP2NL	38.63	22	11	1.353	0.564239
Q14511	Enhancer of filamentation 1	NEDD9	33.8	12	6	1.353	0.588514
P29400	Collagen alpha-5(IV) chain	COL4A5	13.619	3	2	1.353	0.567173
O75962	Triple functional domain protein	TRIO	495.09	38	82	1.352	0.382918
Q5T5Y3	Calmodulin-regulated spectrin-associated protein 1	CAMSAP1	134.621	28	28	1.351	0.526479
Q8IYB3	Serine/arginine repetitive matrix protein 1	SRRM1	88.001	14	11	1.351	0.377192
O75362	Zinc finger protein 217	ZNF217	48.79	15	10	1.351	0.59307
P08047	Transcription factor Sp1	SP1	32.235	17	7	1.351	0.59307
Q9P0W2	SWI/SNF-related matrix-associated actin-dependent regulator of chromatin subfamily E member 1-related	HMG20B	9.235	15	4	1.351	0.739035
P34096	Ribonuclease 4	RNASE4	8.526	16	2	1.351	0.797233
Q6ZMV9	Kinesin-like protein KIF6	KIF6	9.093	3	1	1.35	0.608251
Q07157	Tight junction protein ZO-1	TJP1	661.243	65	82	1.349	0.439153
P42892	Endothelin-converting enzyme 1	ECE1	200.41	43	32	1.349	0.335956
P15291	Beta-1,4-galactosyltransferase 1	B4GALT1	85.986	37	8	1.349	0.387897
Q9NSG2	Uncharacterized protein C1orf112	C1orf112	3.738	1	1	1.349	0.900722
P56749	Claudin-12	CLDN12	3.736	6	1	1.349	0.911333
Q3KQU3	MAP7 domain-containing protein 1	MAP7D1	106.201	40	26	1.348	0.29361
Q15596	Nuclear receptor coactivator 2	NCOA2	8.987	2	2	1.348	0.900722
Q15652	Probable JmjC domain-containing histone demethylation protein 2C	JMJD1C	39.214	6	11	1.347	0.52472
Q9BRD0	BUD13 homolog	BUD13	11.74	7	4	1.347	0.739035
O14787	Transportin-2	TNPO2	209.431	44	21	1.346	0.427818
Q8WX94	NACHT, LRR and PYD domains-containing protein 7	NLRP7	17.768	6	1	1.346	0.914514
P49790	Nuclear pore complex protein Nup153	NUP153	369.51	57	55	1.345	0.268148
O15231	Zinc finger protein 185	ZNF185	91.99	40	18	1.345	0.483845
Q96D71	RalBP1-associated Eps domain-containing protein 1	REPS1	86.904	27	16	1.345	0.577312
Q5ZPR3	CD276 antigen	CD276	74.266	34	9	1.345	0.484547
Q10567	AP-1 complex subunit beta-1	AP1B1	408.988	52	28	1.344	0.319373
Q9BR61	Acyl-CoA-binding domain-containing protein 6	ACBD6	46.535	29	7	1.344	0.592034
Q9BPZ7	Target of rapamycin complex 2 subunit MAPKAP1	MAPKAP1	25.102	17	7	1.344	0.592672
P51511	Matrix metalloproteinase-15	MMP15	22.313	13	5	1.344	0.621483
P56524	Histone deacetylase 4	HDAC4	17.341	7	5	1.344	0.598336
Q8NEB9	Phosphatidylinositol 3-kinase catalytic subunit type 3	PIK3C3	62.218	23	14	1.343	0.608831
O94953	Lysine-specific demethylase 4B	KDM4B	55.678	17	14	1.343	0.608831
Q9BZL4	Protein phosphatase 1 regulatory subunit 12C	PPP1R12C	22.032	13	6	1.343	0.797233
Q9P2R6	Arginine-glutamic acid dipeptide repeats protein	RERE	20.727	4	5	1.343	0.596273
Q15542	Transcription initiation factor TFIID subunit 5	TAF5	18.456	10	5	1.343	0.753248
Q96RT1	Erbin	ERBIN	159.118	34	33	1.342	0.393283
Q96RU3	Formin-binding protein 1	FNBP1	65.914	30	18	1.342	0.332276
Q9NZN8	CCR4-NOT transcription complex subunit 2	CNOT2	57.214	31	9	1.342	0.602856
P15121	Aldo-keto reductase family 1 member B1	AKR1B1	387.104	78	21	1.341	0.462254
Q16555	Dihydropyrimidinase-related protein 2	DPYSL2	315.825	66	24	1.341	0.425769
Q8IWX8	Calcium homeostasis endoplasmic reticulum protein	CHERP	189.872	35	26	1.341	0.24368
P07711	Procathepsin L	CTSL	41.649	28	7	1.341	0.492233
Q8ND90	Paraneoplastic antigen Ma1	PNMA1	6.244	6	2	1.341	0.797233
Q5ST30	Valine--tRNA ligase, mitochondrial	VARS2	4.089	2	2	1.341	0.803173
Q9NV70	Exocyst complex component 1	EXOC1	77.915	24	18	1.339	0.342054
Q96L93	Kinesin-like protein KIF16B	KIF16B	15.845	4	3	1.339	0.740946
Q96N21	AP-4 complex accessory subunit Tepsin	TEPSIN	14.151	9	3	1.339	0.804799
Q8TBA6	Golgin subfamily A member 5	GOLGA5	188.701	53	32	1.338	0.427818
P49757	Protein numb homolog	NUMB	57.773	29	9	1.338	0.488744
Q96LB3	Intraflagellar transport protein 74 homolog	IFT74	7.429	4	2	1.338	0.797233
P37198	Nuclear pore glycoprotein p62	NUP62	102.357	29	11	1.337	0.491476
Q7Z7L7	Protein zer-1 homolog	ZER1	13.073	5	3	1.337	0.875964
Q9UKA2	F-box/LRR-repeat protein 4	FBXL4	4.267	2	1	1.337	0.772035
P43003	Excitatory amino acid transporter 1	SLC1A3	20.54	10	4	1.336	0.665809
Q9Y5K6	CD2-associated protein	CD2AP	259.12	67	36	1.335	0.447657
Q9P2N5	RNA-binding protein 27	RBM27	72.511	15	10	1.335	0.608831
Q9BYB4	Guanine nucleotide-binding protein subunit beta-like protein 1	GNB1L	21.928	20	5	1.335	0.783403
Q9H469	F-box/LRR-repeat protein 15	FBXL15	10.412	13	3	1.335	0.77964
P04150	Glucocorticoid receptor	NR3C1	84.99	36	19	1.334	0.477064
Q676U5	Autophagy-related protein 16-1	ATG16L1	64.225	31	14	1.334	0.52472
Q04864	Proto-oncogene c-Rel	REL	28.95	17	8	1.334	0.608831
Q14155	Rho guanine nucleotide exchange factor 7	ARHGEF7	106.328	32	18	1.333	0.4391
Q8NB46	Serine/threonine-protein phosphatase 6 regulatory ankyrin repeat subunit C	ANKRD52	25.569	11	8	1.333	0.605843
Q9BW71	HIRA-interacting protein 3	HIRIP3	20.187	12	5	1.332	0.608831
Q9Y5Q0	Fatty acid desaturase 3	FADS3	5.12	6	2	1.332	0.884358
Q96A26	Protein FAM162A	FAM162A	57.038	41	10	1.331	0.440923
Q9UQ53	Alpha-1,3-mannosyl-glycoprotein 4-beta-N-acetylglucosaminyltransferase B	MGAT4B	27.527	19	7	1.331	0.644386
Q8WWM7	Ataxin-2-like protein	ATXN2L	312.353	54	41	1.33	0.440923
Q9BTC0	Death-inducer obliterator 1	DIDO1	203.498	32	44	1.33	0.434562
Q92995	Ubiquitin carboxyl-terminal hydrolase 13	USP13	117.534	33	18	1.329	0.52472
Q9UGP4	LIM domain-containing protein 1	LIMD1	115.547	46	16	1.329	0.52472
Q9Y2X9	Zinc finger protein 281	ZNF281	65.632	25	11	1.329	0.648718
Q9H7N4	Splicing factor, arginine/serine-rich 19	SCAF1	54.014	14	12	1.329	0.62489
Q13191	E3 ubiquitin-protein ligase CBL-B	CBLB	12.257	5	3	1.329	0.855986
P04066	Tissue alpha-L-fucosidase	FUCA1	11.936	7	2	1.329	0.803173
Q9Y6J0	Calcineurin-binding protein cabin-1	CABIN1	10.241	2	5	1.329	0.588624
Q14203	Dynactin subunit 1	DCTN1	444.976	53	60	1.328	0.427818
Q16891	MICOS complex subunit MIC60	IMMT	412.739	61	47	1.328	0.484547
Q6EMK4	Vasorin	VASN	43.29	20	9	1.328	0.583843
Q53ET0	CREB-regulated transcription coactivator 2	CRTC2	33.324	16	5	1.328	0.719391
Q2TAL8	Transcriptional regulator QRICH1	QRICH1	129.284	31	18	1.327	0.335956
P33240	Cleavage stimulation factor subunit 2	CSTF2	98.5	49	9	1.327	0.439579
O95785	Protein Wiz	WIZ	70.546	19	18	1.327	0.608831
Q16790	Carbonic anhydrase 9	CA9	53.041	24	8	1.327	0.467895
Q460N5	Protein mono-ADP-ribosyltransferase PARP14	PARP14	138.513	26	39	1.326	0.434562
Q70J99	Protein unc-13 homolog D	UNC13D	103.07	29	24	1.326	0.539817
P01137	Transforming growth factor beta-1 proprotein	TGFB1	34.585	26	6	1.326	0.633957
Q92625	Ankyrin repeat and SAM domain-containing protein 1A	ANKS1A	135.983	36	28	1.325	0.526479
Q9Y490	Talin-1	TLN1	1280.37	67	127	1.324	0.512861
Q9NZ52	ADP-ribosylation factor-binding protein GGA3	GGA3	49.806	26	10	1.324	0.663258
Q5T5X7	BEN domain-containing protein 3	BEND3	11.99	8	4	1.324	0.857803
Q9HCE7	E3 ubiquitin-protein ligase SMURF1	SMURF1	5.922	3	1	1.324	0.608831
Q9UNH6	Sorting nexin-7	SNX7	3.696	5	2	1.324	0.892408
P26232	Catenin alpha-2	CTNNA2	113.942	15	3	1.323	0.439771
Q8IZP0	Abl interactor 1	ABI1	98.72	29	11	1.323	0.370431
Q9BZE9	Tether containing UBX domain for GLUT4	ASPSCR1	70.395	42	13	1.323	0.588514
Q07352	mRNA decay activator protein ZFP36L1	ZFP36L1	20.383	18	4	1.323	0.733428
Q5JTD0	Tight junction-associated protein 1	TJAP1	7.87	4	2	1.323	0.808567
Q02809	Procollagen-lysine,2-oxoglutarate 5-dioxygenase 1	PLOD1	352.845	59	37	1.322	0.522037
Q9HB58	Sp110 nuclear body protein	SP110	12.882	11	4	1.322	0.886852
Q8WUB8	PHD finger protein 10	PHF10	5.713	4	2	1.322	0.903395
P16070	CD44 antigen	CD44	233.774	37	19	1.321	0.524198
P30740	Leukocyte elastase inhibitor	SERPINB1	146.848	64	22	1.321	0.330455
Q15650	Activating signal cointegrator 1	TRIP4	76.348	30	11	1.321	0.673077
Q9NZQ3	NCK-interacting protein with SH3 domain	NCKIPSD	66.412	25	14	1.321	0.644396
Q8WVC0	RNA polymerase-associated protein LEO1	LEO1	21.749	9	4	1.321	0.629871
P48200	Iron-responsive element-binding protein 2	IREB2	138.449	40	27	1.32	0.360071
Q96RR4	Calcium/calmodulin-dependent protein kinase kinase 2	CAMKK2	18.802	12	4	1.32	0.792482
P78536	Disintegrin and metalloproteinase domain-containing protein 17	ADAM17	79.319	30	18	1.319	0.580049
Q9UBT7	Alpha-catulin	CTNNAL1	48.106	16	8	1.317	0.681661
Q96BX8	MOB kinase activator 3A	MOB3A	45.595	38	6	1.317	0.549479
A7E2V4	Zinc finger SWIM domain-containing protein 8	ZSWIM8	40.243	12	13	1.317	0.687681
Q07617	Sperm-associated antigen 1	SPAG1	12.504	5	3	1.317	0.809853
P13674	Prolyl 4-hydroxylase subunit alpha-1	P4HA1	344.114	58	33	1.316	0.532541
O95202	Mitochondrial proton/calcium exchanger protein	LETM1	280.56	56	36	1.316	0.432592
Q5JRX3	Presequence protease, mitochondrial	PITRM1	254.114	53	42	1.316	0.319253
O95425	Supervillin	SVIL	229.471	31	48	1.316	0.478806
Q9UPN7	Serine/threonine-protein phosphatase 6 regulatory subunit 1	PPP6R1	88.071	32	17	1.316	0.65002
Q12846	Syntaxin-4	STX4	55.555	36	10	1.316	0.548552
O75175	CCR4-NOT transcription complex subunit 3	CNOT3	43.241	16	10	1.316	0.647638
P23443	Ribosomal protein S6 kinase beta-1	RPS6KB1	16.213	9	3	1.316	0.669783
Q13905	Rap guanine nucleotide exchange factor 1	RAPGEF1	7.964	3	3	1.316	0.922381
O60763	General vesicular transport factor p115	USO1	351.358	54	38	1.315	0.504622
Q14126	Desmoglein-2	DSG2	236.078	47	33	1.315	0.290538
P29966	Myristoylated alanine-rich C-kinase substrate	MARCKS	203.247	55	15	1.315	0.427818
H7BZ55	Ciliary rootlet coiled-coil protein 2	CROCC2	10.083	2	4	1.315	0.534417
O95394	Phosphoacetylglucosamine mutase	PGM3	175.564	59	28	1.314	0.341339
Q04727	Transducin-like enhancer protein 4	TLE4	42.602	16	1	1.314	0.897888
O00767	Stearoyl-CoA desaturase	SCD	9.952	11	2	1.314	0.797233
Q9H8N7	Zinc finger protein 395	ZNF395	7.817	4	1	1.314	0.89219
O95999	B-cell lymphoma/leukemia 10	BCL10	49.617	48	11	1.313	0.501418
P23588	Eukaryotic translation initiation factor 4B	EIF4B	166.577	48	29	1.311	0.434562
Q6PJT7	Zinc finger CCCH domain-containing protein 14	ZC3H14	194.482	55	29	1.31	0.507084
Q6NZY4	Zinc finger CCHC domain-containing protein 8	ZCCHC8	127.12	44	20	1.31	0.433389
Q96PU4	E3 ubiquitin-protein ligase UHRF2	UHRF2	44.598	20	10	1.31	0.672988
O75886	Signal transducing adapter molecule 2	STAM2	29.763	17	5	1.31	0.608831
P21589	5'-nucleotidase	NT5E	22.171	13	4	1.31	0.780395
Q9H4I2	Zinc fingers and homeoboxes protein 3	ZHX3	20.211	10	4	1.31	0.833353
Q9Y6R0	Numb-like protein	NUMBL	14.932	9	1	1.31	0.913278
P85037	Forkhead box protein K1	FOXK1	91.293	31	16	1.309	0.493577
P51812	Ribosomal protein S6 kinase alpha-3	RPS6KA3	314.904	63	26	1.308	0.553797
Q9Y4G6	Talin-2	TLN2	123.5	13	12	1.308	0.692288
P48449	Lanosterol synthase	LSS	120.318	40	25	1.308	0.52472
P40763	Signal transducer and activator of transcription 3	STAT3	511.273	68	45	1.307	0.555997
P09972	Fructose-bisphosphate aldolase C	ALDOC	381.184	81	23	1.307	0.555997
Q15648	Mediator of RNA polymerase II transcription subunit 1	MED1	89.152	18	21	1.307	0.52472
Q13948	Protein CASP	CUX1	53.188	24	2	1.307	0.853198
Q8TAQ2	SWI/SNF complex subunit SMARCC2	SMARCC2	279.602	38	29	1.306	0.506019
O43150	Arf-GAP with SH3 domain, ANK repeat and PH domain-containing protein 2	ASAP2	37.008	13	8	1.306	0.359155
Q4V328	GRIP1-associated protein 1	GRIPAP1	35.904	16	10	1.306	0.569705
Q8IYB1	Protein MB21D2	MB21D2	28.426	19	6	1.306	0.713399
P31641	Sodium- and chloride-dependent taurine transporter	SLC6A6	3.737	3	1	1.306	0.900722
Q08379	Golgin subfamily A member 2	GOLGA2	198.389	56	38	1.305	0.409113
Q9Y6D9	Mitotic spindle assembly checkpoint protein MAD1	MAD1L1	80.612	35	20	1.305	0.41615
Q9Y6I3	Epsin-1	EPN1	109.242	40	11	1.304	0.570244
Q9NVU0	DNA-directed RNA polymerase III subunit RPC5	POLR3E	49.944	25	11	1.304	0.69357
Q14512	Fibroblast growth factor-binding protein 1	FGFBP1	18.822	21	3	1.304	0.733543
Q8NEY8	Periphilin-1	PPHLN1	8.436	9	4	1.304	0.886852
Q8NFC6	Biorientation of chromosomes in cell division protein 1-like 1	BOD1L1	119.63	15	26	1.303	0.540477
Q6NXG1	Epithelial splicing regulatory protein 1	ESRP1	114.678	46	16	1.303	0.693984
P25445	Tumor necrosis factor receptor superfamily member 6	FAS	13.038	10	3	1.303	0.798061
Q05DH4	FHF complex subunit HOOK interacting protein 1A	FHIP1A	10.349	2	2	1.303	0.804799
Q8IY33	MICAL-like protein 2	MICALL2	25.905	13	6	1.302	0.817264
Q8TEH3	DENN domain-containing protein 1A	DENND1A	8.401	3	3	1.301	0.851187
P29536	Leiomodin-1	LMOD1	3.594	2	1	1.301	0.605005
P46060	Ran GTPase-activating protein 1	RANGAP1	412.876	68	42	1.3	0.575152
Q9GZT9	Egl nine homolog 1	EGLN1	129.61	69	24	1.3	0.54021
P11166	Solute carrier family 2, facilitated glucose transporter member 1	SLC2A1	94.714	13	8	1.3	0.3698
Q96L21	60S ribosomal protein L10-like	RPL10L	39.495	24	1	1.3	0.813972
O95628	CCR4-NOT transcription complex subunit 4	CNOT4	9.712	5	2	1.3	0.849173
O75533	Splicing factor 3B subunit 1	SF3B1	747.619	66	76	1.299	0.577634
Q96GX5	Serine/threonine-protein kinase greatwall	MASTL	63.282	23	12	1.299	0.680847
Q8IU81	Interferon regulatory factor 2-binding protein 1	IRF2BP1	58.314	32	11	1.299	0.686565
Q9P0L2	Serine/threonine-protein kinase MARK1	MARK1	47.247	14	1	1.299	0.809803
Q9BVS4	Serine/threonine-protein kinase RIO2	RIOK2	30.646	20	6	1.299	0.687851
Q8IW93	Rho guanine nucleotide exchange factor 19	ARHGEF19	4.275	2	1	1.299	0.930935
Q08345	Epithelial discoidin domain-containing receptor 1	DDR1	144.916	36	24	1.298	0.555614
Q96GA3	Protein LTV1 homolog	LTV1	35.636	18	6	1.298	0.686492
Q9NZH0	G-protein coupled receptor family C group 5 member B	GPRC5B	11.119	10	2	1.298	0.798061
Q9NZJ5	Eukaryotic translation initiation factor 2-alpha kinase 3	EIF2AK3	5.288	4	2	1.298	0.930328
Q9H160	Inhibitor of growth protein 2	ING2	3.744	7	1	1.298	0.910826
Q96PC5	Melanoma inhibitory activity protein 2	MIA2	72.726	15	12	1.297	0.588514
Q86W92	Liprin-beta-1	PPFIBP1	46.39	15	12	1.297	0.608831
Q5T1M5	FK506-binding protein 15	FKBP15	184.936	36	32	1.296	0.417452
P07203	Glutathione peroxidase 1	GPX1	41.855	46	7	1.296	0.687107
Q8WYL5	Protein phosphatase Slingshot homolog 1	SSH1	16.4	7	5	1.296	0.832861
Q13435	Splicing factor 3B subunit 2	SF3B2	653.326	56	54	1.295	0.588514
P42224	Signal transducer and activator of transcription 1-alpha/beta	STAT1	358.545	63	42	1.295	0.600953
Q14157	Ubiquitin-associated protein 2-like	UBAP2L	320.585	42	27	1.295	0.499886
O95486	Protein transport protein Sec24A	SEC24A	95.96	22	17	1.295	0.608831
P00519	Tyrosine-protein kinase ABL1	ABL1	26.862	11	6	1.295	0.735777
Q08AE8	Protein spire homolog 1	SPIRE1	19.519	11	5	1.295	0.715957
Q96S55	ATPase WRNIP1	WRNIP1	107.808	39	18	1.294	0.527284
Q8IXM2	Chromatin complexes subunit BAP18	BAP18	42.2	52	6	1.294	0.713399
Q96S16	JmjC domain-containing protein 8	JMJD8	4.778	7	2	1.294	0.853198
O75330	Hyaluronan mediated motility receptor	HMMR	169.659	50	32	1.293	0.462254
P11274	Breakpoint cluster region protein	BCR	34.964	7	6	1.293	0.859045
Q99611	Selenide, water dikinase 2	SEPHS2	9.982	14	3	1.293	0.809853
O94804	Serine/threonine-protein kinase 10	STK10	219.454	41	33	1.292	0.45478
O14964	Hepatocyte growth factor-regulated tyrosine kinase substrate	HGS	168.704	38	26	1.292	0.409351
Q96JJ3	Engulfment and cell motility protein 2	ELMO2	88.546	31	19	1.291	0.608831
O00160	Unconventional myosin-If	MYO1F	52.353	8	2	1.29	0.708595
Q6ZSR9	Uncharacterized protein FLJ45252	FLJ45252	43.382	38	9	1.29	0.741403
Q9H0J9	Protein mono-ADP-ribosyltransferase PARP12	PARP12	36.45	20	11	1.29	0.750543
P18850	Cyclic AMP-dependent transcription factor ATF-6 alpha	ATF6	10.369	8	4	1.29	0.855486
Q9BYP7	Serine/threonine-protein kinase WNK3	WNK3	9.738	2	1	1.29	0.919155
Q9ULV3	Cip1-interacting zinc finger protein	CIZ1	26.582	10	6	1.289	0.862976
Q8IWE2	Protein NOXP20	FAM114A1	92.892	30	11	1.288	0.663882
Q9BVL2	Nucleoporin p58/p45	NUP58	65.373	25	11	1.288	0.628215
Q04206	Transcription factor p65	RELA	157.88	40	21	1.287	0.414592
Q7Z5L2	Coiled-coil domain-containing protein R3HCC1L	R3HCC1L	18.516	7	4	1.287	0.855986
Q86T65	Disheveled-associated activator of morphogenesis 2	DAAM2	11.95	6	1	1.287	0.711069
Q9UL62	Short transient receptor potential channel 5	TRPC5	5.762	1	1	1.287	0.85829
Q0ZGT2	Nexilin	NEXN	3.503	2	1	1.287	0.919158
P35637	RNA-binding protein FUS	FUS	127.561	17	9	1.286	0.503831
Q9H6N6	Putative uncharacterized protein MYH16	MYH16	5.006	2	2	1.286	0.73182
Q8WYA6	Beta-catenin-like protein 1	CTNNBL1	197.172	47	29	1.285	0.434562
Q96J84	Kin of IRRE-like protein 1	KIRREL1	57.187	20	11	1.285	0.738578
O95208	Epsin-2	EPN2	30.735	13	6	1.285	0.729723
Q13409	Cytoplasmic dynein 1 intermediate chain 2	DYNC1I2	333.104	54	30	1.284	0.577312
Q96RN5	Mediator of RNA polymerase II transcription subunit 15	MED15	94.709	21	12	1.284	0.608831
Q15459	Splicing factor 3A subunit 1	SF3A1	368.264	50	44	1.283	0.608831
Q6PKG0	La-related protein 1	LARP1	330.405	61	48	1.283	0.585905
Q96RD7	Pannexin-1	PANX1	32.762	21	7	1.283	0.716629
Q00613	Heat shock factor protein 1	HSF1	25.664	18	6	1.283	0.732357
Q8NEZ2	Vacuolar protein sorting-associated protein 37A	VPS37A	24.944	20	6	1.283	0.7932
Q92622	Run domain Beclin-1-interacting and cysteine-rich domain-containing protein	RUBCN	10.537	5	3	1.283	0.937505
O60658	High affinity cAMP-specific and IBMX-insensitive 3',5'-cyclic phosphodiesterase 8A	PDE8A	7.681	3	2	1.283	0.937505
O95361	Tripartite motif-containing protein 16	TRIM16	261.456	66	30	1.282	0.608831
A0MZ66	Shootin-1	SHTN1	131.088	43	26	1.282	0.588624
Q9NVM9	Integrator complex subunit 13	INTS13	79.204	33	20	1.282	0.440556
O75170	Serine/threonine-protein phosphatase 6 regulatory subunit 2	PPP6R2	35.231	12	7	1.282	0.665259
Q9BT09	Protein canopy homolog 3	CNPY3	65.9	35	11	1.281	0.582195
Q96MW5	Conserved oligomeric Golgi complex subunit 8	COG8	65.477	29	11	1.281	0.718842
O15085	Rho guanine nucleotide exchange factor 11	ARHGEF11	33.238	9	9	1.281	0.772613
Q6DN90	IQ motif and SEC7 domain-containing protein 1	IQSEC1	6.657	3	2	1.281	0.772665
Q8WZ73	E3 ubiquitin-protein ligase rififylin	RFFL	3.812	3	1	1.281	0.919155
P11021	Endoplasmic reticulum chaperone BiP	HSPA5	630.168	66	51	1.28	0.609131
Q14980	Nuclear mitotic apparatus protein 1	NUMA1	498.651	54	92	1.28	0.435288
Q9NUQ6	SPATS2-like protein	SPATS2L	125.605	51	23	1.28	0.597207
Q8IYS2	Uncharacterized protein KIAA2013	KIAA2013	88.676	29	14	1.28	0.574382
Q15311	RalA-binding protein 1	RALBP1	49.816	26	13	1.28	0.737902
O15121	Sphingolipid delta(4)-desaturase DES1	DEGS1	31.308	16	4	1.28	0.737902
Q13263	Transcription intermediary factor 1-beta	TRIM28	667.337	75	43	1.279	0.612348
Q9Y5S2	Serine/threonine-protein kinase MRCK beta	CDC42BPB	245.09	36	56	1.279	0.570967
Q13492	Phosphatidylinositol-binding clathrin assembly protein	PICALM	167.1	46	21	1.279	0.446956
Q9NSK0	Kinesin light chain 4	KLC4	76.513	36	9	1.279	0.739035
P23468	Receptor-type tyrosine-protein phosphatase delta	PTPRD	68.042	9	1	1.279	0.773883
Q2NKX8	DNA excision repair protein ERCC-6-like	ERCC6L	254.961	42	41	1.278	0.540477
Q5T8P6	RNA-binding protein 26	RBM26	113.06	23	23	1.278	0.588624
Q9HD67	Unconventional myosin-X	MYO10	55.632	12	19	1.278	0.739035
Q8IVH2	Forkhead box protein P4	FOXP4	31.704	26	8	1.278	0.751223
P05067	Amyloid-beta precursor protein	APP	75.686	27	15	1.277	0.62489
Q9H6E5	Speckle targeted PIP5K1A-regulated poly(A) polymerase	TUT1	48.858	17	8	1.277	0.77455
P13747	HLA class I histocompatibility antigen, alpha chain E	HLA-E	39.876	30	5	1.277	0.738578
Q8WUI4	Histone deacetylase 7	HDAC7	14.024	7	5	1.277	0.797233
P36871	Phosphoglucomutase-1	PGM1	297.479	73	36	1.276	0.625157
Q14108	Lysosome membrane protein 2	SCARB2	109.538	31	13	1.276	0.4391
Q8TF05	Serine/threonine-protein phosphatase 4 regulatory subunit 1	PPP4R1	187.093	42	32	1.275	0.608831
Q9P206	Uncharacterized protein KIAA1522	KIAA1522	176.641	43	25	1.275	0.584259
Q9Y2D4	Exocyst complex component 6B	EXOC6B	65.657	23	14	1.275	0.733428
Q12913	Receptor-type tyrosine-protein phosphatase eta	PTPRJ	48.01	11	11	1.275	0.777728
Q8IZA0	Dyslexia-associated protein KIAA0319-like protein	KIAA0319L	34.113	11	11	1.275	0.739929
Q659C4	La-related protein 1B	LARP1B	29.971	7	1	1.275	0.913328
Q7Z2K8	G protein-regulated inducer of neurite outgrowth 1	GPRIN1	5.932	3	2	1.275	0.937505
Q86YP4	Transcriptional repressor p66-alpha	GATAD2A	136.67	53	24	1.274	0.626736
Q8IZE3	Protein-associating with the carboxyl-terminal domain of ezrin	SCYL3	17.123	8	3	1.274	0.888249
Q92994	Transcription factor IIIB 90 kDa subunit	BRF1	7.859	5	3	1.274	0.913328
Q27J81	Inverted formin-2	INF2	410.966	50	44	1.273	0.633354
Q16643	Drebrin	DBN1	76.822	28	13	1.272	0.747043
Q9GZP9	Derlin-2	DERL2	15.742	17	2	1.272	0.855986
Q96KP1	Exocyst complex component 2	EXOC2	100.136	32	24	1.271	0.502626
Q92526	T-complex protein 1 subunit zeta-2	CCT6B	41.085	15	1	1.271	0.418457
P28062	Proteasome subunit beta type-8	PSMB8	160.707	70	16	1.27	0.588514
Q15646	2'-5'-oligoadenylate synthase-like protein	OASL	97.241	51	22	1.27	0.519107
P49662	Caspase-4	CASP4	92.22	55	16	1.27	0.527284
Q04724	Transducin-like enhancer protein 1	TLE1	60.38	27	5	1.27	0.746057
Q7L7V1	Putative pre-mRNA-splicing factor ATP-dependent RNA helicase DHX32	DHX32	6.532	3	2	1.27	0.944562
Q0JRZ9	F-BAR domain only protein 2	FCHO2	40.813	18	9	1.269	0.772613
P35221	Catenin alpha-1	CTNNA1	711.281	73	48	1.268	0.652408
Q8N8S7	Protein enabled homolog	ENAH	240.093	50	26	1.268	0.501593
Q12872	Splicing factor, suppressor of white-apricot homolog	SFSWAP	67.221	21	16	1.268	0.626736
P13196	5-aminolevulinate synthase, nonspecific, mitochondrial	ALAS1	75.6	28	12	1.267	0.45478
Q9Y243	RAC-gamma serine/threonine-protein kinase	AKT3	61.055	28	6	1.267	0.681566
Q9UMF0	Intercellular adhesion molecule 5	ICAM5	26.641	12	7	1.267	0.77455
O60218	Aldo-keto reductase family 1 member B10	AKR1B10	14.203	12	3	1.267	0.797233
O60447	Ecotropic viral integration site 5 protein homolog	EVI5	9.201	4	3	1.267	0.753248
Q9UGC7	Peptide chain release factor 1-like, mitochondrial	MTRF1L	7.71	8	2	1.267	0.928187
P21980	Protein-glutamine gamma-glutamyltransferase 2	TGM2	421.484	56	37	1.266	0.658474
O75113	NEDD4-binding protein 1	N4BP1	45.868	21	12	1.266	0.748073
Q8TEY7	Ubiquitin carboxyl-terminal hydrolase 33	USP33	32.997	15	9	1.266	0.754054
Q15573	TATA box-binding protein-associated factor RNA polymerase I subunit A	TAF1A	5.835	5	2	1.266	0.926434
O43719	HIV Tat-specific factor 1	HTATSF1	259.811	48	38	1.265	0.524606
Q9UJY4	ADP-ribosylation factor-binding protein GGA2	GGA2	53.158	29	10	1.265	0.773937
O43303	Centriolar coiled-coil protein of 110 kDa	CCP110	12.844	6	4	1.265	0.879675
Q52LW3	Rho GTPase-activating protein 29	ARHGAP29	260.578	48	51	1.264	0.52472
Q9NYF8	Bcl-2-associated transcription factor 1	BCLAF1	170.678	30	27	1.264	0.616063
Q15628	Tumor necrosis factor receptor type 1-associated DEATH domain protein	TRADD	106.671	58	12	1.264	0.531445
P08134	Rho-related GTP-binding protein RhoC	RHOC	87	51	4	1.264	0.608831
Q8TER5	Rho guanine nucleotide exchange factor 40	ARHGEF40	22.904	6	9	1.264	0.84464
Q8IWB1	Inositol 1,4,5-trisphosphate receptor-interacting protein	ITPRIP	7.252	6	3	1.264	0.73521
Q14185	Dedicator of cytokinesis protein 1	DOCK1	69.284	13	19	1.263	0.768945
Q8IWW6	Rho GTPase-activating protein 12	ARHGAP12	48.282	15	9	1.263	0.795223
O60245	Protocadherin-7	PCDH7	22.285	8	5	1.263	0.892694
Q9UGK8	Secretion-regulating guanine nucleotide exchange factor	SERGEF	11.534	12	3	1.263	0.900722
P52272	Heterogeneous nuclear ribonucleoprotein M	HNRNPM	718.443	80	57	1.262	0.669783
Q10471	Polypeptide N-acetylgalactosaminyltransferase 2	GALNT2	265.895	59	33	1.262	0.669783
Q96C24	Synaptotagmin-like protein 4	SYTL4	5.955	4	2	1.262	0.852553
Q01804	OTU domain-containing protein 4	OTUD4	98.174	27	23	1.261	0.711069
Q00534	Cyclin-dependent kinase 6	CDK6	68.898	38	8	1.261	0.682035
Q8TB96	T-cell immunomodulatory protein	ITFG1	22.527	15	6	1.261	0.7932
Q8IVF2	Protein AHNAK2	AHNAK2	102.737	17	23	1.26	0.733428
Q9H6T3	RNA polymerase II-associated protein 3	RPAP3	122.674	41	24	1.259	0.557604
Q8N7H5	RNA polymerase II-associated factor 1 homolog	PAF1	109.537	42	19	1.259	0.629089
Q86SR1	Polypeptide N-acetylgalactosaminyltransferase 10	GALNT10	4.05	5	2	1.259	0.922381
Q07065	Cytoskeleton-associated protein 4	CKAP4	337.371	70	39	1.258	0.681661
Q86V48	Leucine zipper protein 1	LUZP1	192.348	49	40	1.258	0.486977
Q9BZF9	Uveal autoantigen with coiled-coil domains and ankyrin repeats	UACA	190.913	35	43	1.258	0.596799
Q8NG08	DNA helicase B	HELB	6.61	3	3	1.258	0.783133
Q9UKG1	DCC-interacting protein 13-alpha	APPL1	189.428	57	25	1.257	0.674055
Q9BST9	Rhotekin	RTKN	100.203	42	14	1.257	0.609131
Q8ND24	RING finger protein 214	RNF214	58.476	27	13	1.257	0.543985
Q9BZQ6	ER degradation-enhancing alpha-mannosidase-like protein 3	EDEM3	32.38	11	8	1.257	0.76645
Q6IA69	Glutamine-dependent NAD(+) synthetase	NADSYN1	20.712	11	6	1.257	0.850149
Q93015	N-alpha-acetyltransferase 80	NAA80	6.379	11	2	1.257	0.897987
Q8WX93	Palladin	PALLD	334.802	43	39	1.256	0.608831
Q9NS87	Kinesin-like protein KIF15	KIF15	163.883	33	38	1.256	0.570351
Q9Y4K0	Lysyl oxidase homolog 2	LOXL2	136.067	38	23	1.256	0.687851
Q96CD0	F-box/LRR-repeat protein 8	FBXL8	25.142	15	4	1.256	0.751223
Q9UHK6	Alpha-methylacyl-CoA racemase	AMACR	7.133	7	2	1.256	0.915137
P12814	Alpha-actinin-1	ACTN1	1134.18	77	45	1.255	0.69357
O43491	Band 4.1-like protein 2	EPB41L2	484.287	62	60	1.255	0.683701
P20700	Lamin-B1	LMNB1	389.92	72	45	1.255	0.692288
Q96QC0	Serine/threonine-protein phosphatase 1 regulatory subunit 10	PPP1R10	85.459	31	21	1.255	0.560571
Q8NC42	E3 ubiquitin-protein ligase RNF149	RNF149	22.258	19	6	1.255	0.772869
P52739	Zinc finger protein 131	ZNF131	13.096	8	3	1.255	0.931466
Q9UGU5	HMG domain-containing protein 4	HMGXB4	6.235	3	1	1.255	0.930328
Q69YQ0	Cytospin-A	SPECC1L	101.164	26	21	1.254	0.693477
Q9P0U4	CXXC-type zinc finger protein 1	CXXC1	22.724	15	6	1.254	0.797233
O94973	AP-2 complex subunit alpha-2	AP2A2	262.553	52	25	1.253	0.507381
O60568	Multifunctional procollagen lysine hydroxylase and glycosyltransferase LH3	PLOD3	241.292	55	32	1.253	0.608831
Q8NDF8	Terminal nucleotidyltransferase 4B	TENT4B	5.778	4	2	1.253	0.935311
Q9NW82	WD repeat-containing protein 70	WDR70	89.761	34	19	1.252	0.588624
Q9UEW8	STE20/SPS1-related proline-alanine-rich protein kinase	STK39	61.41	32	8	1.252	0.797233
P36897	TGF-beta receptor type-1	TGFBR1	23.658	14	5	1.252	0.783133
Q6PCD5	E3 ubiquitin-protein ligase RFWD3	RFWD3	9.25	4	3	1.252	0.907405
Q8N264	Rho GTPase-activating protein 24	ARHGAP24	3.48	3	2	1.252	0.907405
P35269	General transcription factor IIF subunit 1	GTF2F1	141.992	38	20	1.251	0.652408
Q06481	Amyloid-like protein 2	APLP2	86.204	29	16	1.251	0.608831
O75164	Lysine-specific demethylase 4A	KDM4A	46.048	15	13	1.251	0.799845
Q53HV7	Single-strand selective monofunctional uracil DNA glycosylase	SMUG1	6.534	11	2	1.251	0.907128
P32456	Guanylate-binding protein 2	GBP2	160.891	37	21	1.25	0.608831
Q92609	TBC1 domain family member 5	TBC1D5	87.866	34	18	1.25	0.708044
O94829	Importin-13	IPO13	20.136	6	5	1.25	0.797233
P0DI83	Ras-related protein Rab-34, isoform NARR	RAB34	6.814	9	1	1.25	0.94716
Q8WY36	HMG box transcription factor BBX	BBX	3.967	2	2	1.25	0.906517
P26639	Threonine--tRNA ligase 1, cytoplasmic	TARS1	466.767	66	42	1.249	0.709607
P14923	Junction plakoglobin	JUP	400.429	75	35	1.249	0.709441
P49336	Cyclin-dependent kinase 8	CDK8	20.96	23	7	1.249	0.797233
Q6PD62	RNA polymerase-associated protein CTR9 homolog	CTR9	222.378	39	38	1.248	0.663189
Q8WUF5	RelA-associated inhibitor	PPP1R13L	139.09	47	25	1.248	0.600038
P09914	Interferon-induced protein with tetratricopeptide repeats 1	IFIT1	130.615	50	17	1.248	0.53949
Q96SB3	Neurabin-2	PPP1R9B	91.21	30	16	1.248	0.797233
Q9NZ63	Telomere length and silencing protein 1 homolog	C9orf78	70.212	47	13	1.248	0.709607
Q9NYB9	Abl interactor 2	ABI2	48.814	23	6	1.248	0.809853
Q96KC8	DnaJ homolog subfamily C member 1	DNAJC1	34.592	21	9	1.248	0.797233
Q9C0H2	Protein tweety homolog 3	TTYH3	28.883	19	6	1.248	0.875964
Q16254	Transcription factor E2F4	E2F4	24.767	16	5	1.248	0.863162
O95158	Neurexophilin-4	NXPH4	7.278	8	2	1.248	0.93216
P36776	Lon protease homolog, mitochondrial	LONP1	406.43	55	47	1.247	0.713197
O43318	Mitogen-activated protein kinase kinase kinase 7	MAP3K7	59.214	26	10	1.247	0.797233
Q15418	Ribosomal protein S6 kinase alpha-1	RPS6KA1	325.599	62	24	1.246	0.517957
Q13573	SNW domain-containing protein 1	SNW1	224.334	56	28	1.246	0.484547
Q9H307	Pinin	PNN	158.172	34	31	1.246	0.544476
Q9H4A3	Serine/threonine-protein kinase WNK1	WNK1	135.75	14	24	1.246	0.588624
Q8NI35	InaD-like protein	PATJ	132.957	25	27	1.246	0.661627
Q92576	PHD finger protein 3	PHF3	128.404	24	28	1.246	0.574382
Q16656	Nuclear respiratory factor 1	NRF1	6.255	4	1	1.246	0.937505
P07355	Annexin A2	ANXA2	426.036	84	40	1.245	0.716876
A0JLT2	Mediator of RNA polymerase II transcription subunit 19	MED19	18.368	25	3	1.245	0.937505
Q9P0S9	Transmembrane protein 14C	TMEM14C	17.702	24	2	1.245	0.802397
P83111	Serine beta-lactamase-like protein LACTB, mitochondrial	LACTB	82.709	32	16	1.244	0.602095
Q9UPN4	Centrosomal protein of 131 kDa	CEP131	49.22	17	14	1.244	0.797233
Q86XN8	RNA-binding protein MEX3D	MEX3D	18.978	15	6	1.244	0.857803
P13498	Cytochrome b-245 light chain	CYBA	7.378	16	3	1.244	0.818578
Q09328	Alpha-1,6-mannosylglycoprotein 6-beta-N-acetylglucosaminyltransferase A	MGAT5	6.32	4	2	1.244	0.948326
Q92945	Far upstream element-binding protein 2	KHSRP	499.061	67	42	1.243	0.729161
Q96B97	SH3 domain-containing kinase-binding protein 1	SH3KBP1	114.908	44	19	1.243	0.59307
Q8WVQ1	Soluble calcium-activated nucleotidase 1	CANT1	84.923	47	13	1.243	0.577738
P84022	Mothers against decapentaplegic homolog 3	SMAD3	48.091	32	5	1.243	0.658474
Q8IWI9	MAX gene-associated protein	MGA	33.783	5	10	1.243	0.774042
O60826	Coiled-coil domain-containing protein 22	CCDC22	105.973	52	23	1.242	0.711069
Q9UBC2	Epidermal growth factor receptor substrate 15-like 1	EPS15L1	99.91	35	21	1.242	0.733428
Q16527	Cysteine and glycine-rich protein 2	CSRP2	56.551	61	11	1.242	0.794079
Q96E52	Metalloendopeptidase OMA1, mitochondrial	OMA1	37.288	14	6	1.242	0.795223
Q9P215	Pogo transposable element with KRAB domain	POGK	8.705	8	3	1.242	0.948326
P35658	Nuclear pore complex protein Nup214	NUP214	343.196	37	53	1.241	0.52472
Q5VV41	Rho guanine nucleotide exchange factor 16	ARHGEF16	152.717	50	27	1.241	0.698197
Q8IX03	Protein KIBRA	WWC1	109.552	30	26	1.241	0.733428
Q96S99	Pleckstrin homology domain-containing family F member 1	PLEKHF1	22.304	21	3	1.241	0.879536
Q8N3U4	Cohesin subunit SA-2	STAG2	244.194	44	38	1.24	0.560571
O75044	SLIT-ROBO Rho GTPase-activating protein 2	SRGAP2	189.623	47	32	1.24	0.59307
Q6P4E1	Protein GOLM2	GOLM2	29.635	24	8	1.24	0.80225
Q9NQV6	PR domain zinc finger protein 10	PRDM10	26.465	7	6	1.24	0.882239
P35222	Catenin beta-1	CTNNB1	494.646	64	32	1.239	0.733428
Q08380	Galectin-3-binding protein	LGALS3BP	153.816	41	20	1.239	0.548662
Q96T51	RUN and FYVE domain-containing protein 1	RUFY1	87.765	32	18	1.239	0.729723
P55081	Microfibrillar-associated protein 1	MFAP1	55.547	23	8	1.238	0.773883
Q9NPI6	mRNA-decapping enzyme 1A	DCP1A	47.874	23	8	1.238	0.809044
Q9Y2V2	Calcium-regulated heat-stable protein 1	CARHSP1	34.748	41	4	1.238	0.608831
Q9NVK5	FGFR1 oncogene partner 2	FGFR1OP2	10.706	12	3	1.238	0.886852
Q15118	[Pyruvate dehydrogenase (acetyl-transferring)] kinase isozyme 1, mitochondrial	PDK1	8.443	7	3	1.238	0.818578
O15031	Plexin-B2	PLXNB2	436.47	43	62	1.237	0.712536
P46379	Large proline-rich protein BAG6	BAG6	279.542	40	34	1.237	0.692288
Q7Z5K2	Wings apart-like protein homolog	WAPL	201.999	48	39	1.237	0.597207
Q14790	Caspase-8	CASP8	90.531	40	14	1.237	0.708349
Q9HAU0	Pleckstrin homology domain-containing family A member 5	PLEKHA5	86.079	26	19	1.237	0.797233
Q8IYI6	Exocyst complex component 8	EXOC8	82.91	42	22	1.237	0.685565
O76054	SEC14-like protein 2	SEC14L2	40.251	27	7	1.237	0.804799
Q567U6	Coiled-coil domain-containing protein 93	CCDC93	37.53	18	10	1.237	0.803173
Q9Y365	START domain-containing protein 10	STARD10	15.906	21	4	1.237	0.8131
Q8NAX2	Keratinocyte differentiation factor 1	KDF1	12.36	9	2	1.237	0.917296
Q07666	KH domain-containing, RNA-binding, signal transduction-associated protein 1	KHDRBS1	177.326	31	13	1.236	0.737902
Q96RU2	Ubiquitin carboxyl-terminal hydrolase 28	USP28	114.593	42	29	1.236	0.77455
Q9C0B0	RING finger protein unkempt homolog	UNK	27.099	13	7	1.236	0.919155
Q8N5D0	WD and tetratricopeptide repeats protein 1	WDTC1	4.146	3	1	1.236	0.948959
Q14160	Protein scribble homolog	SCRIB	238.369	37	39	1.235	0.732359
Q9NP61	ADP-ribosylation factor GTPase-activating protein 3	ARFGAP3	64.463	34	14	1.235	0.733428
Q9Y6Y0	Influenza virus NS1A-binding protein	IVNS1ABP	57.35	32	15	1.235	0.696934
Q63ZY3	KN motif and ankyrin repeat domain-containing protein 2	KANK2	38.908	13	8	1.235	0.797233
P25054	Adenomatous polyposis coli protein	APC	13.142	3	4	1.235	0.916472
Q6P3S6	F-box only protein 42	FBXO42	11.134	6	4	1.235	0.818578
P36021	Monocarboxylate transporter 8	SLC16A2	7.131	7	2	1.235	0.920123
O60637	Tetraspanin-3	TSPAN3	5.418	6	3	1.235	0.733428
Q9NY33	Dipeptidyl peptidase 3	DPP3	310.764	65	35	1.234	0.733428
Q9UKM7	Endoplasmic reticulum mannosyl-oligosaccharide 1,2-alpha-mannosidase	MAN1B1	126.966	39	18	1.234	0.72522
Q86UE8	Serine/threonine-protein kinase tousled-like 2	TLK2	47.064	18	7	1.234	0.819676
Q6UVJ0	Spindle assembly abnormal protein 6 homolog	SASS6	35.875	20	8	1.234	0.830146
Q5T8D3	Acyl-CoA-binding domain-containing protein 5	ACBD5	32.161	14	8	1.234	0.733428
Q969E4	Transcription elongation factor A protein-like 3	TCEAL3	8.845	12	1	1.234	0.934172
Q96DT7	Zinc finger and BTB domain-containing protein 10	ZBTB10	5.352	3	2	1.234	0.797233
Q9UM54	Unconventional myosin-VI	MYO6	446.448	57	63	1.233	0.712536
Q07866	Kinesin light chain 1	KLC1	227.69	57	21	1.233	0.577312
O94888	UBX domain-containing protein 7	UBXN7	96.126	41	15	1.233	0.583678
O94832	Unconventional myosin-Id	MYO1D	93.363	30	23	1.233	0.751223
A4D1P6	WD repeat-containing protein 91	WDR91	6.66	5	3	1.233	0.948959
O43395	U4/U6 small nuclear ribonucleoprotein Prp3	PRPF3	174.476	48	28	1.232	0.621483
Q9Y2X7	ARF GTPase-activating protein GIT1	GIT1	99.711	43	20	1.232	0.736843
Q5VU43	Myomegalin	PDE4DIP	69.737	9	15	1.232	0.804799
Q7Z4V5	Hepatoma-derived growth factor-related protein 2	HDGFL2	60.756	22	12	1.232	0.608831
Q9BX63	Fanconi anemia group J protein	BRIP1	10.541	4	4	1.232	0.930935
Q8WV92	MIT domain-containing protein 1	MITD1	10.323	12	2	1.232	0.900722
O43299	AP-5 complex subunit zeta-1	AP5Z1	7.75	6	3	1.232	0.941218
P55265	Double-stranded RNA-specific adenosine deaminase	ADAR	456.583	53	61	1.231	0.760455
Q96JH7	Deubiquitinating protein VCPIP1	VCPIP1	139.83	31	29	1.231	0.609131
Q8N5A5	Zinc finger CCCH-type with G patch domain-containing protein	ZGPAT	56.876	28	12	1.231	0.797233
Q16594	Transcription initiation factor TFIID subunit 9	TAF9	39.418	48	4	1.231	0.857803
Q96SZ6	Mitochondrial tRNA methylthiotransferase CDK5RAP1	CDK5RAP1	32.98	18	9	1.231	0.80225
Q9NVW2	E3 ubiquitin-protein ligase RLIM	RLIM	13.004	6	3	1.231	0.900722
Q9NPH3	Interleukin-1 receptor accessory protein	IL1RAP	6.858	3	2	1.231	0.818578
Q96T83	Sodium/hydrogen exchanger 7	SLC9A7	5.154	2	2	1.231	0.948959
O60716	Catenin delta-1	CTNND1	666.708	60	54	1.23	0.757773
Q92922	SWI/SNF complex subunit SMARCC1	SMARCC1	284.876	45	34	1.23	0.681661
O14936	Peripheral plasma membrane protein CASK	CASK	74.39	29	19	1.23	0.608831
Q14008	Cytoskeleton-associated protein 5	CKAP5	605.493	54	98	1.229	0.761045
Q9UKL0	REST corepressor 1	RCOR1	124.242	43	11	1.229	0.711069
Q99590	Protein SCAF11	SCAF11	104.319	19	21	1.229	0.760829
Q9P227	Rho GTPase-activating protein 23	ARHGAP23	8.296	3	3	1.229	0.948959
Q6IN85	Serine/threonine-protein phosphatase 4 regulatory subunit 3A	PPP4R3A	153.905	39	21	1.228	0.733428
Q9UL46	Proteasome activator complex subunit 2	PSME2	142.715	66	14	1.228	0.735346
O00418	Eukaryotic elongation factor 2 kinase	EEF2K	60.194	23	13	1.228	0.644386
P14625	Endoplasmin	HSP90B1	833.736	66	65	1.227	0.766853
P08240	Signal recognition particle receptor subunit alpha	SRPRA	181.878	52	28	1.227	0.608831
Q9Y2Z2	Protein MTO1 homolog, mitochondrial	MTO1	5.231	2	1	1.227	0.948959
Q9P2R3	Rabankyrin-5	ANKFY1	215.681	45	38	1.226	0.627386
Q9NUQ8	ATP-binding cassette sub-family F member 3	ABCF3	141.311	47	24	1.226	0.733428
Q6XZF7	Dynamin-binding protein	DNMBP	106.194	24	24	1.226	0.825669
Q15012	Lysosomal-associated transmembrane protein 4A	LAPTM4A	11.96	12	1	1.226	0.900722
Q8N1G1	RNA exonuclease 1 homolog	REXO1	9.801	4	4	1.226	0.897888
Q9NPR9	Protein GPR108	GPR108	7.045	4	2	1.226	0.94716
O43290	U4/U6.U5 tri-snRNP-associated protein 1	SART1	242.878	50	41	1.225	0.621568
Q14671	Pumilio homolog 1	PUM1	190.775	33	24	1.225	0.699093
Q9H3C7	Gametogenetin-binding protein 2	GGNBP2	15.065	9	5	1.225	0.819676
P47736	Rap1 GTPase-activating protein 1	RAP1GAP	7.334	6	2	1.225	0.948959
O43683	Mitotic checkpoint serine/threonine-protein kinase BUB1	BUB1	43.826	17	11	1.224	0.809853
Q6NUQ1	RAD50-interacting protein 1	RINT1	32.911	12	6	1.224	0.825025
P09471	Guanine nucleotide-binding protein G(o) subunit alpha	GNAO1	29.757	20	3	1.224	0.922381
Q9UPW5	Cytosolic carboxypeptidase 1	AGTPBP1	29.728	11	10	1.224	0.838435
Q6ZW49	PAX-interacting protein 1	PAXIP1	16.402	6	5	1.224	0.948959
Q93073	Selenocysteine insertion sequence-binding protein 2-like	SECISBP2L	16.04	4	2	1.224	0.928187
Q8N4N8	Kinesin-like protein KIF2B	KIF2B	15.688	5	1	1.224	0.924844
O60683	Peroxisome biogenesis factor 10	PEX10	5.416	12	2	1.224	0.920123
O14817	Tetraspanin-4	TSPAN4	4.755	6	2	1.224	0.930328
Q9UHD8	Septin-9	SEPTIN9	465.84	70	39	1.223	0.775103
Q13618	Cullin-3	CUL3	204.757	48	34	1.223	0.699093
Q9UK61	Protein TASOR	TASOR	125.443	27	35	1.223	0.608831
Q53GS7	Nucleoporin GLE1	GLE1	47.303	28	10	1.223	0.804799
Q9H7H0	Methyltransferase-like protein 17, mitochondrial	METTL17	8.059	5	2	1.223	0.827402
Q00341	Vigilin	HDLBP	474.715	53	65	1.222	0.778221
Q9Y6D5	Brefeldin A-inhibited guanine nucleotide-exchange protein 2	ARFGEF2	237.639	36	34	1.222	0.752336
P18206	Vinculin	VCL	1041.28	74	88	1.221	0.780395
Q02818	Nucleobindin-1	NUCB1	37.968	29	10	1.221	0.82985
Q8TD30	Alanine aminotransferase 2	GPT2	35.421	21	6	1.221	0.911599
Q9UKJ3	G patch domain-containing protein 8	GPATCH8	72.627	19	19	1.22	0.818578
Q96MG7	Non-structural maintenance of chromosomes element 3 homolog	NSMCE3	17.734	21	5	1.22	0.911913
Q9UHB6	LIM domain and actin-binding protein 1	LIMA1	413.654	57	42	1.219	0.7932
Q92615	La-related protein 4B	LARP4B	137.685	37	22	1.219	0.73796
O60566	Mitotic checkpoint serine/threonine-protein kinase BUB1 beta	BUB1B	116.686	34	25	1.219	0.791146
O95391	Pre-mRNA-splicing factor SLU7	SLU7	67.441	34	13	1.219	0.83657
Q96CN9	GRIP and coiled-coil domain-containing protein 1	GCC1	31.168	12	8	1.219	0.831063
Q96QK1	Vacuolar protein sorting-associated protein 35	VPS35	407.763	58	49	1.218	0.792464
Q4KMP7	TBC1 domain family member 10B	TBC1D10B	106.163	35	21	1.218	0.766853
Q9H0L4	Cleavage stimulation factor subunit 2 tau variant	CSTF2T	102.524	43	7	1.218	0.83929
Q96JB2	Conserved oligomeric Golgi complex subunit 3	COG3	83.788	30	17	1.218	0.819982
Q14161	ARF GTPase-activating protein GIT2	GIT2	82.474	33	14	1.218	0.649204
Q9H7Z3	Nuclear exosome regulator NRDE2	NRDE2	53.532	13	9	1.218	0.818578
Q99549	M-phase phosphoprotein 8	MPHOSPH8	31.683	17	9	1.218	0.827402
Q96C57	Protein CUSTOS	CUSTOS	19.05	27	5	1.218	0.928268
Q15149	Plectin	PLEC	2191.87	65	322	1.217	0.792464
O43707	Alpha-actinin-4	ACTN4	1186.07	77	53	1.217	0.793818
P05556	Integrin beta-1	ITGB1	337.821	46	32	1.217	0.7932
Q13418	Integrin-linked protein kinase	ILK	148.068	52	21	1.217	0.596799
Q5JSZ5	Protein PRRC2B	PRRC2B	108.734	18	23	1.217	0.839005
Q14746	Conserved oligomeric Golgi complex subunit 2	COG2	64.446	25	12	1.217	0.809853
Q3MIP1	Inositol 1,4,5-trisphosphate receptor-interacting protein-like 2	ITPRIPL2	15.142	13	4	1.217	0.951869
P13667	Protein disulfide-isomerase A4	PDIA4	431.296	63	49	1.216	0.795223
P55199	RNA polymerase II elongation factor ELL	ELL	25.46	17	7	1.216	0.850149
Q05682	Caldesmon	CALD1	187.252	37	30	1.215	0.687681
Q7Z434	Mitochondrial antiviral-signaling protein	MAVS	181.179	60	16	1.215	0.669783
Q7L1Q6	Basic leucine zipper and W2 domain-containing protein 1	BZW1	173.687	71	27	1.215	0.7958
P35579	Myosin-9	MYH9	2349.06	72	169	1.214	0.797233
Q9Y5A9	YTH domain-containing family protein 2	YTHDF2	165.193	44	16	1.214	0.733428
Q9NTZ6	RNA-binding protein 12	RBM12	143.486	26	22	1.214	0.732359
Q8TB52	F-box only protein 30	FBXO30	11.556	4	2	1.214	0.929393
Q9UNF0	Protein kinase C and casein kinase substrate in neurons protein 2	PACSIN2	169.061	49	21	1.213	0.797233
Q13017	Rho GTPase-activating protein 5	ARHGAP5	120.025	25	28	1.213	0.808567
O00471	Exocyst complex component 5	EXOC5	102.323	37	21	1.213	0.661149
Q5T013	Putative hydroxypyruvate isomerase	HYI	17.386	17	3	1.213	0.930328
O60936	Nucleolar protein 3	NOL3	14.375	26	3	1.213	0.912954
O94864	STAGA complex 65 subunit gamma	SUPT7L	12.325	8	3	1.213	0.910826
Q562F6	Shugoshin 2	SGO2	5.565	1	1	1.213	0.954777
Q01433	AMP deaminase 2	AMPD2	147	36	27	1.212	0.797233
Q15057	Arf-GAP with coiled-coil, ANK repeat and PH domain-containing protein 2	ACAP2	111.72	36	21	1.212	0.733495
Q8N6H7	ADP-ribosylation factor GTPase-activating protein 2	ARFGAP2	77.599	37	15	1.212	0.686492
O60229	Kalirin	KALRN	51.27	5	2	1.212	0.941218
P46937	Transcriptional coactivator YAP1	YAP1	50.617	30	7	1.212	0.818578
O75581	Low-density lipoprotein receptor-related protein 6	LRP6	14.77	3	3	1.212	0.888249
Q6UX65	DNA damage-regulated autophagy modulator protein 2	DRAM2	7.139	8	1	1.212	0.878506
P40222	Alpha-taxilin	TXLNA	243.779	65	30	1.211	0.761045
Q9NUA8	Zinc finger and BTB domain-containing protein 40	ZBTB40	30.043	10	9	1.211	0.922381
Q969Q5	Ras-related protein Rab-24	RAB24	23.959	39	6	1.211	0.851187
Q9NQC7	Ubiquitin carboxyl-terminal hydrolase CYLD	CYLD	12.124	5	4	1.211	0.9283
Q96FV9	THO complex subunit 1	THOC1	144.465	52	29	1.21	0.776184
Q9NQX3	Gephyrin	GPHN	83.831	31	16	1.21	0.742378
Q9BZ67	FERM domain-containing protein 8	FRMD8	44.777	30	9	1.21	0.832861
P51159	Ras-related protein Rab-27A	RAB27A	39.587	48	7	1.21	0.831063
Q9P107	GEM-interacting protein	GMIP	16.531	6	4	1.21	0.930935
Q9Y678	Coatomer subunit gamma-1	COPG1	456.343	74	49	1.209	0.797233
O60216	Double-strand-break repair protein rad21 homolog	RAD21	154.035	48	25	1.209	0.751649
Q9H7D7	WD repeat-containing protein 26	WDR26	154.033	48	23	1.209	0.780395
Q96PZ0	Pseudouridylate synthase 7 homolog	PUS7	153.343	48	25	1.209	0.777728
P08754	Guanine nucleotide-binding protein G(i) subunit alpha-3	GNAI3	124.231	43	8	1.209	0.772613
P10301	Ras-related protein R-Ras	RRAS	88.98	72	12	1.209	0.62489
Q9P260	RAB11-binding protein RELCH	RELCH	63.111	18	15	1.209	0.839795
O14503	Class E basic helix-loop-helix protein 40	BHLHE40	10.237	8	3	1.209	0.833353
P78383	Solute carrier family 35 member B1	SLC35B1	4.11	5	1	1.209	0.955128
Q6WCQ1	Myosin phosphatase Rho-interacting protein	MPRIP	129.828	38	27	1.208	0.684984
Q9Y6W5	Wiskott-Aldrich syndrome protein family member 2	WASF2	63.369	25	11	1.208	0.797233
Q9C0C4	Semaphorin-4C	SEMA4C	19.995	7	4	1.208	0.919155
P15311	Ezrin	EZR	452.973	65	35	1.207	0.799647
O75116	Rho-associated protein kinase 2	ROCK2	311.1	45	54	1.207	0.795727
P07948	Tyrosine-protein kinase Lyn	LYN	142.953	52	19	1.207	0.651268
P49711	Transcriptional repressor CTCF	CTCF	114.126	38	18	1.207	0.809853
Q9Y5B6	PAX3- and PAX7-binding protein 1	PAXBP1	72.53	24	17	1.207	0.84464
Q8TDR0	TRAF3-interacting protein 1	TRAF3IP1	4.091	1	1	1.207	0.955128
P19338	Nucleolin	NCL	426.668	46	48	1.206	0.800593
Q92973	Transportin-1	TNPO1	389.564	46	26	1.206	0.800593
Q9UNY4	Transcription termination factor 2	TTF2	172.066	39	37	1.206	0.70562
Q8TEW0	Partitioning defective 3 homolog	PARD3	151.368	33	32	1.206	0.635094
O00401	Neural Wiskott-Aldrich syndrome protein	WASL	107.509	53	20	1.206	0.795727
O94855	Protein transport protein Sec24D	SEC24D	71.068	22	13	1.206	0.809853
Q8WVM7	Cohesin subunit SA-1	STAG1	60.489	15	9	1.206	0.852553
O60934	Nibrin	NBN	77.638	32	16	1.205	0.852553
Q9Y2J4	Angiomotin-like protein 2	AMOTL2	20.183	8	4	1.205	0.927056
Q9NYJ8	TGF-beta-activated kinase 1 and MAP3K7-binding protein 2	TAB2	18.461	10	5	1.205	0.919155
P57740	Nuclear pore complex protein Nup107	NUP107	199.75	45	33	1.204	0.654309
Q9BXK5	Bcl-2-like protein 13	BCL2L13	76.617	41	13	1.204	0.809853
P30414	NK-tumor recognition protein	NKTR	32.121	9	9	1.204	0.817264
Q15011	Homocysteine-responsive endoplasmic reticulum-resident ubiquitin-like domain member 1 protein	HERPUD1	16.491	16	5	1.204	0.842853
Q6ZRP7	Sulfhydryl oxidase 2	QSOX2	114.381	37	21	1.203	0.792464
Q7Z6B7	SLIT-ROBO Rho GTPase-activating protein 1	SRGAP1	110.804	33	25	1.203	0.797233
Q13427	Peptidyl-prolyl cis-trans isomerase G	PPIG	43.236	13	9	1.203	0.858685
Q9BYW2	Histone-lysine N-methyltransferase SETD2	SETD2	42.647	8	14	1.203	0.839613
Q9H5N1	Rab GTPase-binding effector protein 2	RABEP2	41.928	22	11	1.203	0.785486
O75843	AP-1 complex subunit gamma-like 2	AP1G2	40.287	16	9	1.203	0.857803
Q96AE4	Far upstream element-binding protein 1	FUBP1	369.048	60	28	1.202	0.809853
P49959	Double-strand break repair protein MRE11	MRE11	156.085	43	26	1.202	0.797233
Q13123	Protein Red	IK	155.344	57	27	1.202	0.800593
Q86VS8	Protein Hook homolog 3	HOOK3	76.184	27	15	1.202	0.797233
Q53LP3	Ankyrin repeat domain-containing protein SOWAHC	SOWAHC	72.341	37	14	1.202	0.827402
Q9HCG8	Pre-mRNA-splicing factor CWC22 homolog	CWC22	50.366	19	15	1.202	0.681661
Q96EU7	C1GALT1-specific chaperone 1	C1GALT1C1	23.34	17	4	1.202	0.831063
O76080	AN1-type zinc finger protein 5	ZFAND5	11.439	33	3	1.202	0.797233
O94830	Phospholipase DDHD2	DDHD2	10.212	4	2	1.202	0.937505
Q96N46	Tetratricopeptide repeat protein 14	TTC14	4.346	3	2	1.202	0.867256
Q15003	Condensin complex subunit 2	NCAPH	247.918	60	28	1.201	0.709607
P0DJD0	RANBP2-like and GRIP domain-containing protein 1	RGPD1	162.078	23	2	1.201	0.955128
O14777	Kinetochore protein NDC80 homolog	NDC80	143.769	54	30	1.201	0.797233
Q16630	Cleavage and polyadenylation specificity factor subunit 6	CPSF6	105.47	28	14	1.201	0.64342
Q9Y2U5	Mitogen-activated protein kinase kinase kinase 2	MAP3K2	24.301	18	8	1.201	0.822418
Q9NXV6	CDKN2A-interacting protein	CDKN2AIP	89.716	43	17	1.2	0.795223
Q9H936	Mitochondrial glutamate carrier 1	SLC25A22	75.842	48	13	1.2	0.797233
Q92541	RNA polymerase-associated protein RTF1 homolog	RTF1	72.136	25	17	1.2	0.799647
Q969H4	Connector enhancer of kinase suppressor of ras 1	CNKSR1	28.573	17	7	1.2	0.922381
Q70EL1	Inactive ubiquitin carboxyl-terminal hydrolase 54	USP54	14.248	4	5	1.2	0.867784
Q01955	Collagen alpha-3(IV) chain	COL4A3	7.253	1	1	1.2	0.857701
P55786	Puromycin-sensitive aminopeptidase	NPEPPS	470.46	63	54	1.199	0.814215
Q9UKJ5	Cysteine-rich hydrophobic domain-containing protein 2	CHIC2	10.404	27	3	1.199	0.921028
P02750	Leucine-rich alpha-2-glycoprotein	LRG1	4.412	5	2	1.199	0.879536
P49257	Protein ERGIC-53	LMAN1	196.475	40	18	1.198	0.681661
Q9BRG2	SH2 domain-containing protein 3A	SH2D3A	59.988	37	12	1.198	0.819676
Q15910	Histone-lysine N-methyltransferase EZH2	EZH2	10.382	7	4	1.198	0.926434
Q86V88	Magnesium-dependent phosphatase 1	MDP1	8.958	15	2	1.198	0.922381
Q92896	Golgi apparatus protein 1	GLG1	406.219	57	63	1.197	0.804799
P51532	Transcription activator BRG1	SMARCA4	315.299	32	34	1.197	0.694018
Q96G03	Phosphoglucomutase-2	PGM2	282.645	56	36	1.197	0.809853
Q8IZL8	Proline-, glutamic acid- and leucine-rich protein 1	PELP1	245.961	43	30	1.197	0.680768
Q9UBF2	Coatomer subunit gamma-2	COPG2	230.114	62	34	1.197	0.73521
Q13428	Treacle protein	TCOF1	208.383	29	35	1.197	0.696934
Q96J02	E3 ubiquitin-protein ligase Itchy homolog	ITCH	156.431	44	26	1.197	0.797233
Q9Y2U8	Inner nuclear membrane protein Man1	LEMD3	147.792	39	25	1.197	0.73521
Q9P1Y5	Calmodulin-regulated spectrin-associated protein 3	CAMSAP3	77.974	23	18	1.197	0.886554
O00763	Acetyl-CoA carboxylase 2	ACACB	33.826	4	1	1.197	0.937505
Q8IVL6	Prolyl 3-hydroxylase 3	P3H3	28.767	15	8	1.197	0.831063
P13807	Glycogen [starch] synthase, muscle	GYS1	73.125	30	14	1.196	0.797233
O75915	PRA1 family protein 3	ARL6IP5	55.651	29	6	1.196	0.809853
Q9HAU4	E3 ubiquitin-protein ligase SMURF2	SMURF2	14.217	7	3	1.196	0.948959
Q04637	Eukaryotic translation initiation factor 4 gamma 1	EIF4G1	774.958	55	77	1.195	0.819676
P55072	Transitional endoplasmic reticulum ATPase	VCP	752.171	81	63	1.195	0.819676
O00410	Importin-5	IPO5	637.222	64	50	1.195	0.819676
O00159	Unconventional myosin-Ic	MYO1C	319.817	52	50	1.195	0.819676
O15042	U2 snRNP-associated SURP motif-containing protein	U2SURP	282.216	46	42	1.195	0.71403
Q9BSJ2	Gamma-tubulin complex component 2	TUBGCP2	169.43	47	29	1.195	0.792464
Q7KYR7	Butyrophilin subfamily 2 member A1	BTN2A1	22.649	18	6	1.195	0.906725
Q9H2D1	Mitochondrial folate transporter/carrier	SLC25A32	14.26	14	3	1.195	0.922772
Q14703	Membrane-bound transcription factor site-1 protease	MBTPS1	13.608	6	3	1.195	0.948959
P10586	Receptor-type tyrosine-protein phosphatase F	PTPRF	655.846	61	75	1.194	0.80876
Q9UBF8	Phosphatidylinositol 4-kinase beta	PI4KB	73.084	17	12	1.194	0.817936
Q04912	Macrophage-stimulating protein receptor	MST1R	45.019	12	11	1.194	0.838435
O15083	ERC protein 2	ERC2	17.117	5	1	1.194	0.948959
P78347	General transcription factor II-I	GTF2I	355.77	52	53	1.193	0.818126
O95479	GDH/6PGL endoplasmic bifunctional protein	H6PD	96.96	36	20	1.193	0.846977
Q75N03	E3 ubiquitin-protein ligase Hakai	CBLL1	12.401	9	3	1.193	0.913675
Q8WXE0	Caskin-2	CASKIN2	6.276	2	2	1.193	0.959076
P06396	Gelsolin	GSN	339.169	46	14	1.192	0.819982
O15523	ATP-dependent RNA helicase DDX3Y	DDX3Y	290.371	58	8	1.192	0.797233
Q8TEX9	Importin-4	IPO4	269.1	51	40	1.192	0.711069
O43264	Centromere/kinetochore protein zw10 homolog	ZW10	202.129	55	29	1.192	0.809853
Q92542	Nicastrin	NCSTN	72.057	22	10	1.192	0.797233
Q9H063	Repressor of RNA polymerase III transcription MAF1 homolog	MAF1	12.345	27	3	1.192	0.953258
Q96A65	Exocyst complex component 4	EXOC4	160.48	43	30	1.191	0.802397
Q13438	Protein OS-9	OS9	134.619	40	18	1.19	0.720152
Q9NUY8	TBC1 domain family member 23	TBC1D23	77.153	29	15	1.19	0.819676
Q9H0U9	Testis-specific Y-encoded-like protein 1	TSPYL1	49.218	32	9	1.19	0.804799
P52630	Signal transducer and activator of transcription 2	STAT2	46.214	13	8	1.19	0.887255
Q9NZJ0	Denticleless protein homolog	DTL	29.903	16	9	1.19	0.876261
Q9NUM3	Zinc transporter ZIP9	SLC39A9	8.288	5	1	1.19	0.94716
P15153	Ras-related C3 botulinum toxin substrate 2	RAC2	54.966	44	5	1.189	0.733428
Q14596	Next to BRCA1 gene 1 protein	NBR1	30.051	11	8	1.189	0.913675
Q86TS9	39S ribosomal protein L52, mitochondrial	MRPL52	20.064	41	2	1.189	0.948959
O94906	Pre-mRNA-processing factor 6	PRPF6	274.424	52	46	1.188	0.818578
Q16850	Lanosterol 14-alpha demethylase	CYP51A1	82.318	40	16	1.188	0.750543
Q9BRR8	G patch domain-containing protein 1	GPATCH1	26.801	12	6	1.188	0.937505
P63313	Thymosin beta-10	TMSB10	10.315	66	2	1.188	0.900722
Q96KN7	X-linked retinitis pigmentosa GTPase regulator-interacting protein 1	RPGRIP1	4.372	1	2	1.188	0.876952
Q9P2E9	Ribosome-binding protein 1	RRBP1	499.809	49	66	1.187	0.829298
Q8IWZ3	Ankyrin repeat and KH domain-containing protein 1	ANKHD1	259.699	27	33	1.187	0.819676
Q15833	Syntaxin-binding protein 2	STXBP2	240.28	56	31	1.187	0.696934
Q12959	Disks large homolog 1	DLG1	195.072	51	28	1.187	0.841281
Q9H6Z4	Ran-binding protein 3	RANBP3	136.921	44	17	1.187	0.753248
Q9BRZ2	E3 ubiquitin-protein ligase TRIM56	TRIM56	111.152	47	24	1.187	0.797233
Q8IWC1	MAP7 domain-containing protein 3	MAP7D3	104.859	33	27	1.187	0.781962
O43293	Death-associated protein kinase 3	DAPK3	71.111	39	14	1.187	0.795223
Q53F19	Nuclear cap-binding protein subunit 3	NCBP3	44.268	18	10	1.187	0.782524
Q9P2K3	REST corepressor 3	RCOR3	39.258	17	2	1.187	0.963863
Q15054	DNA polymerase delta subunit 3	POLD3	32.556	20	7	1.187	0.911599
Q3T906	N-acetylglucosamine-1-phosphotransferase subunits alpha/beta	GNPTAB	14.025	6	5	1.187	0.942526
O75369	Filamin-B	FLNB	1592.22	69	140	1.186	0.844117
Q14181	DNA polymerase alpha subunit B	POLA2	91.411	32	12	1.186	0.818578
P29597	Non-receptor tyrosine-protein kinase TYK2	TYK2	48.052	17	12	1.186	0.888249
Q9H2D6	TRIO and F-actin-binding protein	TRIOBP	44.823	6	12	1.186	0.809044
Q9GZU7	Carboxy-terminal domain RNA polymerase II polypeptide A small phosphatase 1	CTDSP1	10.763	10	1	1.186	0.945465
Q14974	Importin subunit beta-1	KPNB1	526.513	59	41	1.185	0.84464
Q02224	Centromere-associated protein E	CENPE	49.308	7	16	1.185	0.836864
Q96PP9	Guanylate-binding protein 4	GBP4	28.414	9	4	1.185	0.888249
Q96RL1	BRCA1-A complex subunit RAP80	UIMC1	21.319	16	6	1.185	0.930328
Q8NDV3	Structural maintenance of chromosomes protein 1B	SMC1B	5.787	1	1	1.185	0.918536
Q9H2P0	Activity-dependent neuroprotector homeobox protein	ADNP	158.473	39	30	1.184	0.810154
P23458	Tyrosine-protein kinase JAK1	JAK1	127.134	28	24	1.184	0.809853
Q6UWE0	E3 ubiquitin-protein ligase LRSAM1	LRSAM1	109.34	44	24	1.184	0.838435
Q9H4L7	SWI/SNF-related matrix-associated actin-dependent regulator of chromatin subfamily A containing DEAD/H box 1	SMARCAD1	61.344	24	16	1.184	0.9002
Q13164	Mitogen-activated protein kinase 7	MAPK7	7.284	2	2	1.184	0.930328
Q92888	Rho guanine nucleotide exchange factor 1	ARHGEF1	86.845	31	22	1.183	0.822423
P48960	Adhesion G protein-coupled receptor E5	ADGRE5	80.843	24	14	1.183	0.851323
O15541	E3 ubiquitin-protein ligase RNF113A	RNF113A	19.746	19	5	1.183	0.910826
P27824	Calnexin	CANX	481.878	47	40	1.182	0.852553
Q9NQW7	Xaa-Pro aminopeptidase 1	XPNPEP1	235.53	70	31	1.182	0.733428
Q9BQ39	ATP-dependent RNA helicase DDX50	DDX50	228.199	56	32	1.182	0.768945
P15529	Membrane cofactor protein	CD46	44.041	19	9	1.182	0.838435
Q9Y3E0	Vesicle transport protein GOT1B	GOLT1B	23.042	28	4	1.182	0.8999
Q9HA65	TBC1 domain family member 17	TBC1D17	19.855	12	7	1.182	0.912954
Q9NS00	Glycoprotein-N-acetylgalactosamine 3-beta-galactosyltransferase 1	C1GALT1	12.122	11	3	1.182	0.902902
P12956	X-ray repair cross-complementing protein 6	XRCC6	548.961	70	54	1.181	0.853198
Q96QU8	Exportin-6	XPO6	93.931	22	23	1.181	0.732144
Q9H4Z3	mRNA (2'-O-methyladenosine-N(6)-)-methyltransferase	PCIF1	48.028	17	10	1.181	0.888249
P78524	DENN domain-containing protein 2B	DENND2B	20.312	7	6	1.181	0.920123
P00558	Phosphoglycerate kinase 1	PGK1	903.153	91	39	1.18	0.855486
Q03252	Lamin-B2	LMNB2	410.375	65	47	1.18	0.854765
Q13464	Rho-associated protein kinase 1	ROCK1	249.757	45	49	1.18	0.797233
Q14677	Clathrin interactor 1	CLINT1	172.996	38	23	1.18	0.765696
Q08043	Alpha-actinin-3	ACTN3	160.999	15	2	1.18	0.733428
Q05086	Ubiquitin-protein ligase E3A	UBE3A	159.69	38	26	1.18	0.831063
Q86X10	Ral GTPase-activating protein subunit beta	RALGAPB	87.845	17	17	1.18	0.913278
Q6WKZ4	Rab11 family-interacting protein 1	RAB11FIP1	50.127	12	10	1.18	0.902902
P04114	Apolipoprotein B-100	APOB	44.15	3	9	1.18	0.853826
Q6ZVM7	TOM1-like protein 2	TOM1L2	26.363	28	7	1.18	0.948326
Q6NUP7	Serine/threonine-protein phosphatase 4 regulatory subunit 4	PPP4R4	3.74	1	2	1.18	0.740946
Q9BXP5	Serrate RNA effector molecule homolog	SRRT	279.005	44	40	1.179	0.852553
Q8IX12	Cell division cycle and apoptosis regulator protein 1	CCAR1	274.179	36	41	1.179	0.772035
Q9UPQ0	LIM and calponin homology domains-containing protein 1	LIMCH1	214.667	52	38	1.179	0.853198
O95297	Myelin protein zero-like protein 1	MPZL1	55.638	33	8	1.179	0.833648
Q9BSL1	Ubiquitin-associated domain-containing protein 1	UBAC1	20.117	19	4	1.179	0.94425
Q9BPY3	Protein FAM118B	FAM118B	15.875	13	4	1.179	0.888249
Q9NRF2	SH2B adapter protein 1	SH2B1	9.741	5	2	1.179	0.953433
P61165	Transmembrane protein 258	TMEM258	7.332	10	1	1.179	0.929393
Q06124	Tyrosine-protein phosphatase non-receptor type 11	PTPN11	337.069	74	40	1.178	0.846977
P49589	Cysteine--tRNA ligase, cytoplasmic	CARS1	307.973	61	40	1.178	0.809853
O60476	Mannosyl-oligosaccharide 1,2-alpha-mannosidase IB	MAN1A2	52.149	23	9	1.178	0.900722
Q99985	Semaphorin-3C	SEMA3C	46.977	24	13	1.178	0.912954
Q9Y5T5	Ubiquitin carboxyl-terminal hydrolase 16	USP16	38.907	19	10	1.178	0.876261
Q8IWE4	DCN1-like protein 3	DCUN1D3	16.291	20	5	1.178	0.921805
Q12802	A-kinase anchor protein 13	AKAP13	375.864	41	71	1.177	0.853826
Q13283	Ras GTPase-activating protein-binding protein 1	G3BP1	329.194	65	23	1.177	0.861849
Q9UMX0	Ubiquilin-1	UBQLN1	179.369	39	7	1.177	0.7958
Q6NUQ4	Transmembrane protein 214	TMEM214	130.902	38	21	1.177	0.852553
Q9BY89	Uncharacterized protein KIAA1671	KIAA1671	56.258	13	16	1.177	0.911599
Q9H981	Actin-related protein 8	ACTR8	22.148	14	7	1.177	0.859045
Q06323	Proteasome activator complex subunit 1	PSME1	167.249	71	21	1.176	0.855986
P67936	Tropomyosin alpha-4 chain	TPM4	142.362	64	12	1.176	0.772905
P98175	RNA-binding protein 10	RBM10	125.15	33	21	1.176	0.761045
Q8NDI1	EH domain-binding protein 1	EHBP1	121.424	30	23	1.176	0.898266
Q96PU8	Protein quaking	QKI	73.405	47	14	1.176	0.852553
Q8IWE5	Pleckstrin homology domain-containing family M member 2	PLEKHM2	28.437	16	10	1.176	0.930935
Q96HA4	Uncharacterized protein C1orf159	C1orf159	3.508	3	1	1.176	0.954731
P78344	Eukaryotic translation initiation factor 4 gamma 2	EIF4G2	412.956	61	51	1.175	0.87065
Q12955	Ankyrin-3	ANK3	184.066	13	37	1.175	0.832984
Q6P3W7	SCY1-like protein 2	SCYL2	91.657	28	20	1.175	0.819676
Q58WW2	DDB1- and CUL4-associated factor 6	DCAF6	58.336	21	10	1.175	0.913278
P32019	Type II inositol 1,4,5-trisphosphate 5-phosphatase	INPP5B	26.627	9	7	1.175	0.937505
Q9Y6B7	AP-4 complex subunit beta-1	AP4B1	22.83	14	7	1.175	0.918131
Q9BV23	Monoacylglycerol lipase ABHD6	ABHD6	8.92	12	4	1.175	0.948959
Q8NBP0	Tetratricopeptide repeat protein 13	TTC13	5.413	3	2	1.175	0.955128
Q12797	Aspartyl/asparaginyl beta-hydroxylase	ASPH	259.635	49	34	1.174	0.852553
Q12882	Dihydropyrimidine dehydrogenase [NADP(+)]	DPYD	192.594	47	38	1.174	0.852553
Q13596	Sorting nexin-1	SNX1	149.203	48	22	1.174	0.777728
Q8WTW3	Conserved oligomeric Golgi complex subunit 1	COG1	73.914	24	19	1.174	0.864841
Q8NB16	Mixed lineage kinase domain-like protein	MLKL	68.815	32	13	1.174	0.875117
Q9ULH1	Arf-GAP with SH3 domain, ANK repeat and PH domain-containing protein 1	ASAP1	62.95	20	15	1.174	0.888249
P30408	Transmembrane 4 L6 family member 1	TM4SF1	3.792	4	1	1.174	0.937505
P31948	Stress-induced-phosphoprotein 1	STIP1	644.516	69	65	1.173	0.872911
O43286	Beta-1,4-galactosyltransferase 5	B4GALT5	22.649	19	5	1.173	0.922381
Q9Y3Q8	TSC22 domain family protein 4	TSC22D4	22.162	12	4	1.173	0.879675
Q15046	Lysine--tRNA ligase	KARS1	429.3	68	39	1.172	0.875964
Q13724	Mannosyl-oligosaccharide glucosidase	MOGS	220.97	54	31	1.172	0.819676
P50281	Matrix metalloproteinase-14	MMP14	28.921	15	9	1.172	0.875964
P63010	AP-2 complex subunit beta	AP2B1	439.758	60	30	1.171	0.876814
P11047	Laminin subunit gamma-1	LAMC1	439.593	51	61	1.171	0.821388
O95782	AP-2 complex subunit alpha-1	AP2A1	320.839	62	39	1.171	0.861028
Q9UPN9	E3 ubiquitin-protein ligase TRIM33	TRIM33	156.304	42	29	1.171	0.809853
P27144	Adenylate kinase 4, mitochondrial	AK4	146.956	75	14	1.171	0.876702
Q8IZ73	RNA pseudouridylate synthase domain-containing protein 2	RPUSD2	68.131	42	14	1.171	0.888249
P0CG12	Decreased expression in renal and prostate cancer protein	DERPC	28.701	23	7	1.171	0.826202
Q14247	Src substrate cortactin	CTTN	461.291	61	43	1.17	0.878639
Q9H9C1	Spermatogenesis-defective protein 39 homolog	VIPAS39	71.173	42	15	1.17	0.852553
P98082	Disabled homolog 2	DAB2	63.129	25	13	1.17	0.797233
Q9BTD8	RNA-binding protein 42	RBM42	50.024	27	9	1.17	0.818578
Q8IZD4	mRNA-decapping enzyme 1B	DCP1B	37.39	19	5	1.17	0.896677
P81274	G-protein-signaling modulator 2	GPSM2	28.964	13	6	1.17	0.930935
Q9HAW4	Claspin	CLSPN	10.098	3	3	1.17	0.951869
P49754	Vacuolar protein sorting-associated protein 41 homolog	VPS41	7.027	2	2	1.17	0.937505
Q14493	Histone RNA hairpin-binding protein	SLBP	3.743	5	1	1.17	0.958725
A5PLN9	Trafficking protein particle complex subunit 13	TRAPPC13	3.63	2	1	1.17	0.903084
P49321	Nuclear autoantigenic sperm protein	NASP	455.033	59	39	1.169	0.884376
Q02218	2-oxoglutarate dehydrogenase, mitochondrial	OGDH	287.365	51	36	1.169	0.773883
Q8WXX5	DnaJ homolog subfamily C member 9	DNAJC9	174.938	68	21	1.169	0.7932
Q9NYV4	Cyclin-dependent kinase 12	CDK12	129.517	29	20	1.169	0.861967
Q8IWZ8	SURP and G-patch domain-containing protein 1	SUGP1	64.538	36	15	1.169	0.888249
A8CG34	Nuclear envelope pore membrane protein POM 121C	POM121C	46.863	16	12	1.169	0.92047
Q15911	Zinc finger homeobox protein 3	ZFHX3	6.338	1	1	1.169	0.965094
Q7L014	Probable ATP-dependent RNA helicase DDX46	DDX46	337.938	49	53	1.168	0.88321
Q6PJG6	BRCA1-associated ATM activator 1	BRAT1	118.299	45	23	1.168	0.797233
Q9Y2H6	Fibronectin type-III domain-containing protein 3A	FNDC3A	118.256	28	22	1.168	0.880664
Q92783	Signal transducing adapter molecule 1	STAM	70.961	31	9	1.168	0.82985
Q8NEC7	Glutathione S-transferase C-terminal domain-containing protein	GSTCD	16.959	10	5	1.168	0.94013
Q14C86	GTPase-activating protein and VPS9 domain-containing protein 1	GAPVD1	330.787	42	55	1.167	0.867784
O00499	Myc box-dependent-interacting protein 1	BIN1	39.429	25	9	1.167	0.890702
P54707	Potassium-transporting ATPase alpha chain 2	ATP12A	34.651	4	1	1.167	0.930935
Q9UHQ1	Nuclear prelamin A recognition factor	NARF	28.581	18	6	1.167	0.912954
P09496	Clathrin light chain A	CLTA	20.983	24	8	1.167	0.795223
Q8NFQ8	Torsin-1A-interacting protein 2	TOR1AIP2	179.87	56	16	1.166	0.797233
P18858	DNA ligase 1	LIG1	112.569	34	25	1.166	0.851323
Q9NQS7	Inner centromere protein	INCENP	82.06	29	21	1.166	0.855272
P29372	DNA-3-methyladenine glycosylase	MPG	57.161	57	13	1.166	0.797233
P40425	Pre-B-cell leukemia transcription factor 2	PBX2	6.822	8	3	1.166	0.948959
Q13136	Liprin-alpha-1	PPFIA1	408.277	52	47	1.165	0.875964
Q15637	Splicing factor 1	SF1	278.061	32	19	1.165	0.867784
Q9UNF1	Melanoma-associated antigen D2	MAGED2	90.313	34	13	1.165	0.885166
Q6UX04	Spliceosome-associated protein CWC27 homolog	CWC27	65.354	35	8	1.165	0.921805
Q13111	Chromatin assembly factor 1 subunit A	CHAF1A	59.224	24	15	1.165	0.922673
O75197	Low-density lipoprotein receptor-related protein 5	LRP5	36.303	8	9	1.165	0.913608
Q6ZT12	E3 ubiquitin-protein ligase UBR3	UBR3	26.116	7	8	1.165	0.955128
Q96NW4	Ankyrin repeat domain-containing protein 27	ANKRD27	7.748	4	3	1.165	0.963863
Q5JSH3	WD repeat-containing protein 44	WDR44	163.651	46	33	1.164	0.853198
Q96T37	RNA-binding protein 15	RBM15	140.049	37	26	1.164	0.797233
Q8NHH9	Atlastin-2	ATL2	95.273	32	14	1.164	0.797233
P29466	Caspase-1	CASP1	94.89	53	15	1.164	0.800024
Q08AD1	Calmodulin-regulated spectrin-associated protein 2	CAMSAP2	85.838	21	21	1.164	0.903395
O43291	Kunitz-type protease inhibitor 2	SPINT2	71.344	47	9	1.164	0.87807
Q86U44	N6-adenosine-methyltransferase catalytic subunit	METTL3	56.749	32	14	1.164	0.901139
Q9H0X4	Protein FAM234A	FAM234A	37.81	19	7	1.164	0.913608
P52747	Zinc finger protein 143	ZNF143	37.162	20	7	1.164	0.920123
P18433	Receptor-type tyrosine-protein phosphatase alpha	PTPRA	34.712	18	9	1.164	0.918131
Q12888	TP53-binding protein 1	TP53BP1	185.52	29	36	1.163	0.803173
Q8WX92	Negative elongation factor B	NELFB	147.611	53	26	1.163	0.795727
Q9BW92	Threonine--tRNA ligase, mitochondrial	TARS2	76.23	30	15	1.163	0.875117
Q5VTE6	Protein angel homolog 2	ANGEL2	24.904	11	4	1.163	0.928187
Q8TBC3	SH3KBP1-binding protein 1	SHKBP1	15.627	9	3	1.163	0.966271
Q9H0R8	Gamma-aminobutyric acid receptor-associated protein-like 1	GABARAPL1	12.778	20	1	1.163	0.937505
Q66K74	Microtubule-associated protein 1S	MAP1S	90.607	27	20	1.162	0.825025
Q5F1R6	DnaJ homolog subfamily C member 21	DNAJC21	87.015	31	12	1.162	0.900722
Q9BTC8	Metastasis-associated protein MTA3	MTA3	56.913	24	4	1.162	0.91795
Q9Y3L3	SH3 domain-binding protein 1	SH3BP1	45.908	23	10	1.162	0.89219
Q9Y3I1	F-box only protein 7	FBXO7	29.321	14	6	1.162	0.920123
Q9NWD8	Transmembrane protein 248	TMEM248	7.977	8	2	1.162	0.930328
O94776	Metastasis-associated protein MTA2	MTA2	300.475	70	35	1.161	0.899708
P55268	Laminin subunit beta-2	LAMB2	68.879	14	19	1.161	0.928187
Q96T58	Msx2-interacting protein	SPEN	56.292	8	19	1.161	0.913675
Q9ULJ6	Zinc finger MIZ domain-containing protein 1	ZMIZ1	26.584	8	7	1.161	0.925817
P33993	DNA replication licensing factor MCM7	MCM7	416.525	71	44	1.16	0.900722
P29317	Ephrin type-A receptor 2	EPHA2	263.978	51	30	1.16	0.797233
O00267	Transcription elongation factor SPT5	SUPT5H	214.486	41	36	1.16	0.817264
Q9UBV2	Protein sel-1 homolog 1	SEL1L	189.964	51	24	1.16	0.878128
P26006	Integrin alpha-3	ITGA3	149.331	23	22	1.16	0.900722
Q9UPT5	Exocyst complex component 7	EXOC7	119.233	38	22	1.16	0.888249
Q9UGJ1	Gamma-tubulin complex component 4	TUBGCP4	74.884	37	16	1.16	0.892694
Q69YH5	Cell division cycle-associated protein 2	CDCA2	55.798	19	13	1.16	0.922381
Q9Y4B4	Helicase ARIP4	RAD54L2	38.774	13	11	1.16	0.946041
Q9NPF0	CD320 antigen	CD320	17.198	33	6	1.16	0.919155
Q9H0M5	Zinc finger protein 700	ZNF700	7.224	14	1	1.16	0.969071
Q01813	ATP-dependent 6-phosphofructokinase, platelet type	PFKP	525.425	65	37	1.159	0.900722
Q9H0B6	Kinesin light chain 2	KLC2	224.945	58	23	1.159	0.819676
Q9BTE3	Mini-chromosome maintenance complex-binding protein	MCMBP	201.637	56	29	1.159	0.809853
Q9UIF9	Bromodomain adjacent to zinc finger domain protein 2A	BAZ2A	65.651	11	16	1.159	0.808567
P50542	Peroxisomal targeting signal 1 receptor	PEX5	31.79	19	8	1.159	0.941823
A1A4S6	Rho GTPase-activating protein 10	ARHGAP10	27.631	11	8	1.159	0.900722
Q00537	Cyclin-dependent kinase 17	CDK17	16.51	11	1	1.159	0.94716
Q5H9R7	Serine/threonine-protein phosphatase 6 regulatory subunit 3	PPP6R3	284.646	49	40	1.158	0.809853
Q9NUQ3	Gamma-taxilin	TXLNG	146.234	50	23	1.158	0.89219
Q8NBJ4	Golgi membrane protein 1	GOLM1	128.745	46	22	1.158	0.7958
Q9UK76	Jupiter microtubule associated homolog 1	JPT1	47.414	38	4	1.158	0.920123
Q5TKA1	Protein lin-9 homolog	LIN9	16.967	11	3	1.158	0.948959
P54132	Bloom syndrome protein	BLM	16.385	4	3	1.158	0.970162
Q92540	Protein SMG7	SMG7	50.167	14	13	1.157	0.922073
Q15276	Rab GTPase-binding effector protein 1	RABEP1	44.779	17	11	1.157	0.930328
Q9Y6X4	Soluble lamin-associated protein of 75 kDa	FAM169A	33.906	22	8	1.157	0.937505
P80297	Metallothionein-1X	MT1X	11.673	34	3	1.157	0.920123
P61626	Lysozyme C	LYZ	4.055	8	1	1.157	0.964956
Q9Y3T6	R3H and coiled-coil domain-containing protein 1	R3HCC1	3.858	3	1	1.157	0.968613
Q8NI27	THO complex subunit 2	THOC2	278.534	37	52	1.156	0.818013
P41214	Eukaryotic translation initiation factor 2D	EIF2D	172.546	66	24	1.156	0.894891
Q7L2J0	7SK snRNA methylphosphate capping enzyme	MEPCE	79.768	33	16	1.156	0.900722
Q3YEC7	Rab-like protein 6	RABL6	76.734	29	17	1.156	0.888249
Q9Y2H0	Disks large-associated protein 4	DLGAP4	35.171	11	9	1.156	0.9283
P28749	Retinoblastoma-like protein 1	RBL1	32.597	15	11	1.156	0.797209
Q96DF8	Splicing factor ESS-2 homolog	ESS2	15.005	14	4	1.156	0.948959
O94985	Calsyntenin-1	CLSTN1	13.517	6	4	1.156	0.947784
A5YKK6	CCR4-NOT transcription complex subunit 1	CNOT1	478.324	42	80	1.155	0.875964
Q92793	CREB-binding protein	CREBBP	78.505	11	10	1.155	0.906417
Q9UJX6	Anaphase-promoting complex subunit 2	ANAPC2	48.005	17	12	1.155	0.888249
Q9BZL6	Serine/threonine-protein kinase D2	PRKD2	20.29	8	5	1.155	0.920123
Q86T03	Type 1 phosphatidylinositol 4,5-bisphosphate 4-phosphatase	PIP4P1	13.367	12	3	1.155	0.934172
O60238	BCL2/adenovirus E1B 19 kDa protein-interacting protein 3-like	BNIP3L	4.004	7	1	1.155	0.948959
Q96N67	Dedicator of cytokinesis protein 7	DOCK7	407.5	44	72	1.154	0.803173
Q6VY07	Phosphofurin acidic cluster sorting protein 1	PACS1	134.25	36	26	1.154	0.882698
Q9NRL2	Bromodomain adjacent to zinc finger domain protein 1A	BAZ1A	132.905	30	37	1.154	0.902902
Q13144	Translation initiation factor eIF-2B subunit epsilon	EIF2B5	112.159	34	19	1.154	0.911599
P25490	Transcriptional repressor protein YY1	YY1	98.189	36	11	1.154	0.817264
Q92575	UBX domain-containing protein 4	UBXN4	94.323	36	10	1.154	0.840454
Q16666	Gamma-interferon-inducible protein 16	IFI16	91.545	33	19	1.154	0.803173
Q13287	N-myc-interactor	NMI	73.46	47	15	1.154	0.912954
Q9Y496	Kinesin-like protein KIF3A	KIF3A	69.597	27	13	1.154	0.912954
Q9ULM3	YEATS domain-containing protein 2	YEATS2	29.205	12	9	1.154	0.918703
Q92636	Protein FAN	NSMAF	14.786	8	6	1.154	0.922381
O95858	Tetraspanin-15	TSPAN15	10.57	11	3	1.154	0.948326
Q06546	GA-binding protein alpha chain	GABPA	86.193	37	14	1.153	0.906057
Q13416	Origin recognition complex subunit 2	ORC2	39.526	22	10	1.153	0.930328
Q9BX59	Tapasin-related protein	TAPBPL	13.757	10	3	1.153	0.94716
P46940	Ras GTPase-activating-like protein IQGAP1	IQGAP1	988.313	64	101	1.152	0.912954
Q13619	Cullin-4A	CUL4A	266.187	58	29	1.152	0.80225
Q92734	Protein TFG	TFG	202.998	40	12	1.152	0.803173
P35251	Replication factor C subunit 1	RFC1	123.267	30	26	1.152	0.822575
Q03113	Guanine nucleotide-binding protein subunit alpha-12	GNA12	16.753	12	3	1.152	0.929393
Q9Y664	KICSTOR complex protein kaptin	KPTN	10.472	14	3	1.152	0.969071
P55060	Exportin-2	CSE1L	719.751	66	63	1.151	0.913328
P61978	Heterogeneous nuclear ribonucleoprotein K	HNRNPK	477.09	70	34	1.151	0.913328
O95347	Structural maintenance of chromosomes protein 2	SMC2	421.696	55	70	1.151	0.913328
P27448	MAP/microtubule affinity-regulating kinase 3	MARK3	129.254	42	14	1.151	0.819676
Q9NVH2	Integrator complex subunit 7	INTS7	104.971	36	23	1.151	0.838435
O15381	Nuclear valosin-containing protein-like	NVL	96.756	32	19	1.151	0.922381
Q96JB5	CDK5 regulatory subunit-associated protein 3	CDK5RAP3	76.403	34	17	1.151	0.871249
Q5VTL8	Pre-mRNA-splicing factor 38B	PRPF38B	65.779	35	13	1.151	0.907405
Q9H9F9	Actin-related protein 5	ACTR5	50.83	32	11	1.151	0.922381
Q9Y5Y6	Suppressor of tumorigenicity 14 protein	ST14	38.256	13	7	1.151	0.922381
O95985	DNA topoisomerase 3-beta-1	TOP3B	13.473	8	4	1.151	0.945165
P07384	Calpain-1 catalytic subunit	CAPN1	268.582	48	38	1.15	0.906057
Q68EM7	Rho GTPase-activating protein 17	ARHGAP17	265.093	56	32	1.15	0.819676
O94822	E3 ubiquitin-protein ligase listerin	LTN1	184.411	31	48	1.15	0.846099
Q96R06	Sperm-associated antigen 5	SPAG5	169.042	43	32	1.15	0.875117
P08621	U1 small nuclear ribonucleoprotein 70 kDa	SNRNP70	156.041	56	24	1.15	0.913328
Q9NVE7	4'-phosphopantetheine phosphatase	PANK4	120.459	41	24	1.15	0.894887
O15066	Kinesin-like protein KIF3B	KIF3B	98.925	37	20	1.15	0.859399
Q9UJY5	ADP-ribosylation factor-binding protein GGA1	GGA1	62.478	25	11	1.15	0.935311
Q9NWS0	PIH1 domain-containing protein 1	PIH1D1	39.678	36	6	1.15	0.928187
P38646	Stress-70 protein, mitochondrial	HSPA9	613.48	61	50	1.149	0.914528
O15355	Protein phosphatase 1G	PPM1G	209.158	48	21	1.149	0.800593
Q9UBB9	Tuftelin-interacting protein 11	TFIP11	94.826	30	20	1.149	0.861849
Q8TC07	TBC1 domain family member 15	TBC1D15	70.898	31	19	1.149	0.819676
Q9NPJ6	Mediator of RNA polymerase II transcription subunit 4	MED4	47.543	46	8	1.149	0.930935
O14920	Inhibitor of nuclear factor kappa-B kinase subunit beta	IKBKB	28.653	19	8	1.149	0.928242
P21675	Transcription initiation factor TFIID subunit 1	TAF1	28.208	6	3	1.149	0.930935
Q96HR8	H/ACA ribonucleoprotein complex non-core subunit NAF1	NAF1	12.237	5	2	1.149	0.930328
Q15714	TSC22 domain family protein 1	TSC22D1	6.753	2	1	1.149	0.955128
Q9H0D6	5'-3' exoribonuclease 2	XRN2	337.07	63	46	1.148	0.830035
Q14966	Zinc finger protein 638	ZNF638	196.2	28	40	1.148	0.818578
Q15438	Cytohesin-1	CYTH1	16.769	16	3	1.148	0.934172
O95382	Mitogen-activated protein kinase kinase kinase 6	MAP3K6	15.07	4	4	1.148	0.951869
Q9NY26	Zinc transporter ZIP1	SLC39A1	10.241	14	2	1.148	0.930328
Q92499	ATP-dependent RNA helicase DDX1	DDX1	416.119	65	50	1.147	0.918131
Q7Z417	Nuclear fragile X mental retardation-interacting protein 2	NUFIP2	114.309	46	19	1.147	0.811588
Q9NZN5	Rho guanine nucleotide exchange factor 12	ARHGEF12	75.843	18	23	1.147	0.913011
Q86U38	Nucleolar protein 9	NOP9	62.687	28	10	1.147	0.930328
Q5MIZ7	Serine/threonine-protein phosphatase 4 regulatory subunit 3B	PPP4R3B	38.72	14	5	1.147	0.918703
O96017	Serine/threonine-protein kinase Chk2	CHEK2	21.884	8	4	1.147	0.928268
Q07890	Son of sevenless homolog 2	SOS2	13.037	3	1	1.147	0.97793
Q14151	Scaffold attachment factor B2	SAFB2	211.131	36	17	1.146	0.858685
Q12768	WASH complex subunit 5	WASHC5	135.334	34	34	1.146	0.91943
Q96AQ6	Pre-B-cell leukemia transcription factor-interacting protein 1	PBXIP1	90.856	30	16	1.146	0.914514
Q5TBB1	Ribonuclease H2 subunit B	RNASEH2B	71.92	46	14	1.146	0.839795
Q6P597	Kinesin light chain 3	KLC3	30.192	20	5	1.146	0.935311
O15211	Ral guanine nucleotide dissociation stimulator-like 2	RGL2	16.978	9	4	1.146	0.948959
Q96G28	Cilia- and flagella-associated protein 36	CFAP36	12.445	16	3	1.146	0.966271
Q9BQD7	Adenine nucleotide translocase lysine N-methyltransferase	ANTKMT	4.448	12	2	1.146	0.948959
P42166	Lamina-associated polypeptide 2, isoform alpha	TMPO	328.296	66	25	1.145	0.92047
Q8IY67	Ribonucleoprotein PTB-binding 1	RAVER1	246.753	59	22	1.145	0.809853
Q86Y56	Dynein axonemal assembly factor 5	DNAAF5	196.5	55	33	1.145	0.913011
Q13523	Serine/threonine-protein kinase PRP4 homolog	PRPF4B	134.318	28	26	1.145	0.910826
Q7Z3B4	Nucleoporin p54	NUP54	98.376	48	19	1.145	0.914528
Q8IW35	Centrosomal protein of 97 kDa	CEP97	37.294	15	10	1.145	0.92047
Q7Z3E2	Coiled-coil domain-containing protein 186	CCDC186	35.607	12	8	1.145	0.859045
O94826	Mitochondrial import receptor subunit TOM70	TOMM70	374.591	69	33	1.144	0.913675
P50570	Dynamin-2	DNM2	355.886	60	41	1.144	0.916448
O00203	AP-3 complex subunit beta-1	AP3B1	203.713	36	40	1.144	0.900722
Q8TAT6	Nuclear protein localization protein 4 homolog	NPLOC4	188.001	59	29	1.144	0.892694
Q86UK7	E3 ubiquitin-protein ligase ZNF598	ZNF598	167.61	46	27	1.144	0.851187
P55210	Caspase-7	CASP7	127.393	62	15	1.144	0.844117
Q01167	Forkhead box protein K2	FOXK2	50.811	23	8	1.144	0.928268
Q9HCE6	Rho guanine nucleotide exchange factor 10-like protein	ARHGEF10L	42.003	11	11	1.144	0.930328
O60487	Myelin protein zero-like protein 2	MPZL2	13.361	18	4	1.144	0.922673
Q96MU6	Zinc finger protein 778	ZNF778	7.007	8	1	1.144	0.974434
O43747	AP-1 complex subunit gamma-1	AP1G1	312.956	47	32	1.143	0.914514
Q8N1F7	Nuclear pore complex protein Nup93	NUP93	312.099	70	50	1.143	0.92047
Q6PGP7	Tetratricopeptide repeat protein 37	TTC37	237.99	41	50	1.143	0.893252
Q9UHY1	Nuclear receptor-binding protein	NRBP1	137.825	44	17	1.143	0.919155
Q8WXI9	Transcriptional repressor p66-beta	GATAD2B	132.565	49	18	1.143	0.852553
P52594	Arf-GAP domain and FG repeat-containing protein 1	AGFG1	107.911	37	14	1.143	0.922381
Q9H3M7	Thioredoxin-interacting protein	TXNIP	55.991	46	14	1.143	0.930328
Q969S9	Ribosome-releasing factor 2, mitochondrial	GFM2	47.999	20	11	1.143	0.908939
Q9Y6H1	Coiled-coil-helix-coiled-coil-helix domain-containing protein 2	CHCHD2	34.196	34	3	1.143	0.898266
P34810	Macrosialin	CD68	12.277	13	2	1.143	0.929051
Q07817	Bcl-2-like protein 1	BCL2L1	6.784	8	2	1.143	0.930672
Q9UPY5	Cystine/glutamate transporter	SLC7A11	3.525	2	1	1.143	0.948959
O60506	Heterogeneous nuclear ribonucleoprotein Q	SYNCRIP	464.021	61	28	1.142	0.922381
P56192	Methionine--tRNA ligase, cytoplasmic	MARS1	399.022	51	39	1.142	0.922381
O75152	Zinc finger CCCH domain-containing protein 11A	ZC3H11A	107.597	34	16	1.142	0.915137
Q99973	Telomerase protein component 1	TEP1	8.653	2	4	1.142	0.955128
Q9BPX3	Condensin complex subunit 3	NCAPG	280.508	46	42	1.141	0.914528
Q86VI3	Ras GTPase-activating-like protein IQGAP3	IQGAP3	178.206	27	35	1.141	0.900722
Q13616	Cullin-1	CUL1	139.683	42	30	1.141	0.913675
Q9NY27	Serine/threonine-protein phosphatase 4 regulatory subunit 2	PPP4R2	139.024	58	17	1.141	0.832984
Q9UNN5	FAS-associated factor 1	FAF1	136.556	38	23	1.141	0.861849
Q14141	Septin-6	SEPTIN6	105.484	47	8	1.141	0.920453
Q8NCN5	Pyruvate dehydrogenase phosphatase regulatory subunit, mitochondrial	PDPR	92.282	30	21	1.141	0.835295
O60318	Germinal-center associated nuclear protein	MCM3AP	46.522	8	11	1.141	0.930935
Q6ZN55	Zinc finger protein 574	ZNF574	19.485	12	6	1.141	0.948959
P29375	Lysine-specific demethylase 5A	KDM5A	11.927	2	2	1.141	0.919468
Q8IY63	Angiomotin-like protein 1	AMOTL1	9.511	3	3	1.141	0.930935
O60841	Eukaryotic translation initiation factor 5B	EIF5B	470.376	40	59	1.14	0.922381
O60488	Long-chain-fatty-acid--CoA ligase 4	ACSL4	352.531	65	36	1.14	0.91943
Q96CW5	Gamma-tubulin complex component 3	TUBGCP3	119.475	36	24	1.14	0.92047
P13929	Beta-enolase	ENO3	100.473	38	3	1.14	0.912954
Q96KN1	Protein LRATD2	LRATD2	29.584	34	7	1.14	0.930328
Q8N6T7	NAD-dependent protein deacetylase sirtuin-6	SIRT6	29.295	23	6	1.14	0.937148
Q86SQ7	Serologically defined colon cancer antigen 8	SDCCAG8	10.5	5	3	1.14	0.965343
O60664	Perilipin-3	PLIN3	384.115	83	29	1.139	0.925817
O60343	TBC1 domain family member 4	TBC1D4	162.771	31	31	1.139	0.883016
Q9BTT6	Leucine-rich repeat-containing protein 1	LRRC1	91.865	43	13	1.139	0.854765
Q96M27	Protein PRRC1	PRRC1	49.573	27	11	1.139	0.857803
Q96EP0	E3 ubiquitin-protein ligase RNF31	RNF31	20.33	6	4	1.139	0.978692
P21333	Filamin-A	FLNA	2029.27	70	146	1.138	0.927898
P52732	Kinesin-like protein KIF11	KIF11	255.085	49	44	1.138	0.844355
P98194	Calcium-transporting ATPase type 2C member 1	ATP2C1	142.641	33	22	1.138	0.819982
Q9H3Q1	Cdc42 effector protein 4	CDC42EP4	69.377	48	11	1.138	0.937505
Q6P3X3	Tetratricopeptide repeat protein 27	TTC27	69.269	25	16	1.138	0.903084
Q5VV42	Threonylcarbamoyladenosine tRNA methylthiotransferase	CDKAL1	61.839	41	15	1.138	0.937505
P11233	Ras-related protein Ral-A	RALA	59.358	38	6	1.138	0.845055
Q8N1G0	Zinc finger protein 687	ZNF687	54.26	20	17	1.138	0.910826
Q86XZ4	Spermatogenesis-associated serine-rich protein 2	SPATS2	41.533	28	10	1.138	0.931466
Q14249	Endonuclease G, mitochondrial	ENDOG	27.506	33	8	1.138	0.938844
O95373	Importin-7	IPO7	442.422	46	42	1.137	0.928242
P17655	Calpain-2 catalytic subunit	CAPN2	348.075	57	35	1.137	0.928242
Q9NPQ8	Synembryn-A	RIC8A	181.557	52	23	1.137	0.826202
P51617	Interleukin-1 receptor-associated kinase 1	IRAK1	125.499	42	19	1.137	0.887738
Q15291	Retinoblastoma-binding protein 5	RBBP5	106.487	53	20	1.137	0.82985
Q86WN1	F-BAR and double SH3 domains protein 1	FCHSD1	4.678	3	2	1.137	0.955128
P53618	Coatomer subunit beta	COPB1	516.792	65	54	1.136	0.928268
O60610	Protein diaphanous homolog 1	DIAPH1	397.29	45	60	1.136	0.928268
Q15020	Squamous cell carcinoma antigen recognized by T-cells 3	SART3	383.681	58	53	1.136	0.922673
P41250	Glycine--tRNA ligase	GARS1	298.445	55	35	1.136	0.922381
O60502	Protein O-GlcNAcase	OGA	234.773	50	35	1.136	0.913675
O94874	E3 UFM1-protein ligase 1	UFL1	164.887	49	32	1.136	0.857803
Q7Z739	YTH domain-containing family protein 3	YTHDF3	141.317	40	11	1.136	0.872911
P51692	Signal transducer and activator of transcription 5B	STAT5B	126.618	38	25	1.136	0.907128
Q9NYK5	39S ribosomal protein L39, mitochondrial	MRPL39	98.014	51	16	1.136	0.928268
Q9BUR4	Telomerase Cajal body protein 1	WRAP53	96.331	59	15	1.136	0.922673
P20936	Ras GTPase-activating protein 1	RASA1	59.733	18	13	1.136	0.861849
Q92766	Ras-responsive element-binding protein 1	RREB1	58.961	13	15	1.136	0.937505
O75529	TAF5-like RNA polymerase II p300/CBP-associated factor-associated factor 65 kDa subunit 5L	TAF5L	14.783	9	4	1.136	0.948959
Q99613	Eukaryotic translation initiation factor 3 subunit C	EIF3C	374.689	45	39	1.135	0.929393
Q68CZ2	Tensin-3	TNS3	331.895	60	50	1.135	0.91943
Q9HCS7	Pre-mRNA-splicing factor SYF1	XAB2	215.266	57	41	1.135	0.912785
Q8WXF1	Paraspeckle component 1	PSPC1	135.01	43	20	1.135	0.913011
O43278	Kunitz-type protease inhibitor 1	SPINT1	114.24	41	23	1.135	0.871362
Q9UGR2	Zinc finger CCCH domain-containing protein 7B	ZC3H7B	68.874	23	18	1.135	0.930935
Q16625	Occludin	OCLN	43.649	19	6	1.135	0.937505
Q92610	Zinc finger protein 592	ZNF592	29.983	8	7	1.135	0.937505
Q9NZA1	Chloride intracellular channel protein 5	CLIC5	16.091	6	2	1.135	0.930372
Q5VYK3	Proteasome adapter and scaffold protein ECM29	ECPAS	655.415	57	85	1.134	0.930328
O00429	Dynamin-1-like protein	DNM1L	382.535	80	50	1.134	0.930328
Q9NZN4	EH domain-containing protein 2	EHD2	232.25	70	25	1.134	0.838946
Q9NS91	E3 ubiquitin-protein ligase RAD18	RAD18	55.704	29	12	1.134	0.875964
Q9UPP1	Histone lysine demethylase PHF8	PHF8	14.455	4	3	1.134	0.948959
Q96C34	RUN domain-containing protein 1	RUNDC1	5.11	3	2	1.134	0.948959
P49915	GMP synthase [glutamine-hydrolyzing]	GMPS	502.514	75	52	1.133	0.930328
Q9NTI5	Sister chromatid cohesion protein PDS5 homolog B	PDS5B	298.045	39	52	1.133	0.924833
P33981	Dual specificity protein kinase TTK	TTK	114.403	35	20	1.133	0.913328
Q7L1V2	Vacuolar fusion protein MON1 homolog B	MON1B	58.841	36	12	1.133	0.937505
Q96BJ8	Engulfment and cell motility protein 3	ELMO3	49.711	25	12	1.133	0.930935
Q9NPA8	Transcription and mRNA export factor ENY2	ENY2	12.172	46	4	1.133	0.922381
Q8WUM4	Programmed cell death 6-interacting protein	PDCD6IP	466.107	66	55	1.132	0.930935
P60174	Triosephosphate isomerase	TPI1	331.083	92	26	1.132	0.930328
Q96T23	Remodeling and spacing factor 1	RSF1	38.54	9	11	1.132	0.94013
Q92574	Hamartin	TSC1	36.022	11	7	1.132	0.937505
Q8NI08	Nuclear receptor coactivator 7	NCOA7	34.905	18	10	1.132	0.94716
O14529	Homeobox protein cut-like 2	CUX2	4.871	1	1	1.132	0.9283
P35580	Myosin-10	MYH10	1245.75	61	108	1.131	0.930935
Q9H4M9	EH domain-containing protein 1	EHD1	579.222	83	32	1.131	0.930935
Q92878	DNA repair protein RAD50	RAD50	338.276	52	71	1.131	0.913278
Q96KG9	N-terminal kinase-like protein	SCYL1	149.993	40	25	1.131	0.928187
P52735	Guanine nucleotide exchange factor VAV2	VAV2	122.287	38	27	1.131	0.922673
Q09472	Histone acetyltransferase p300	EP300	104.207	15	16	1.131	0.928268
Q14241	Elongin-A	ELOA	47.523	16	10	1.131	0.928187
O60890	Oligophrenin-1	OPHN1	8.219	5	3	1.131	0.965343
O14980	Exportin-1	XPO1	541.074	61	55	1.13	0.930935
Q9Y6D6	Brefeldin A-inhibited guanine nucleotide-exchange protein 1	ARFGEF1	190.209	28	25	1.13	0.922772
Q05397	Focal adhesion kinase 1	PTK2	184.38	51	37	1.13	0.930935
O43815	Striatin	STRN	152.423	46	21	1.13	0.922772
P05026	Sodium/potassium-transporting ATPase subunit beta-1	ATP1B1	129.596	47	16	1.13	0.922381
Q02833	Ras association domain-containing protein 7	RASSF7	15.7	7	1	1.13	0.978559
O75486	Transcription initiation protein SPT3 homolog	SUPT3H	13.774	12	3	1.13	0.967062
Q8NAF0	Zinc finger protein 579	ZNF579	10.956	6	3	1.13	0.948959
Q9Y484	WD repeat domain phosphoinositide-interacting protein 4	WDR45	6.773	6	2	1.13	0.971844
O43511	Pendrin	SLC26A4	5.105	2	1	1.13	0.937505
P13639	Elongation factor 2	EEF2	1073.02	75	71	1.129	0.931466
Q1KMD3	Heterogeneous nuclear ribonucleoprotein U-like protein 2	HNRNPUL2	270.732	46	38	1.129	0.929081
Q9H3P7	Golgi resident protein GCP60	ACBD3	251.899	56	19	1.129	0.919646
Q9UKK3	Protein mono-ADP-ribosyltransferase PARP4	PARP4	154.485	29	39	1.129	0.912954
Q96S52	GPI transamidase component PIG-S	PIGS	154.193	43	15	1.129	0.851323
Q9Y376	Calcium-binding protein 39	CAB39	121.434	59	20	1.129	0.930935
P40692	DNA mismatch repair protein Mlh1	MLH1	96.297	37	21	1.129	0.919155
Q8WTT2	Nucleolar complex protein 3 homolog	NOC3L	61.992	29	16	1.129	0.900722
P14209	CD99 antigen	CD99	20.898	13	2	1.129	0.937505
Q9H3R5	Centromere protein H	CENPH	19.485	19	3	1.129	0.959704
Q96AH0	SOSS complex subunit B2	NABP1	17.209	33	3	1.129	0.937505
P33947	ER lumen protein-retaining receptor 2	KDELR2	7.8	9	2	1.129	0.948959
Q9UI26	Importin-11	IPO11	250.606	39	35	1.128	0.888249
Q9H1B7	Probable E3 ubiquitin-protein ligase IRF2BPL	IRF2BPL	117.114	32	13	1.128	0.930935
Q86WJ1	Chromodomain-helicase-DNA-binding protein 1-like	CHD1L	67.191	26	17	1.128	0.922381
P11142	Heat shock cognate 71 kDa protein	HSPA8	862.176	73	38	1.127	0.934172
P13010	X-ray repair cross-complementing protein 5	XRCC5	593.07	69	49	1.127	0.935311
Q96KR1	Zinc finger RNA-binding protein	ZFR	291.094	48	38	1.127	0.845931
O60313	Dynamin-like 120 kDa protein, mitochondrial	OPA1	229.916	49	41	1.127	0.888249
P48506	Glutamate--cysteine ligase catalytic subunit	GCLC	201.49	54	26	1.127	0.879675
Q5T447	E3 ubiquitin-protein ligase HECTD3	HECTD3	164.046	48	30	1.127	0.892694
Q96G46	tRNA-dihydrouridine(47) synthase [NAD(P)(+)]-like	DUS3L	156.307	51	23	1.127	0.863162
Q8N0X7	Spartin	SPART	118.894	36	18	1.127	0.920123
Q6UB35	Monofunctional C1-tetrahydrofolate synthase, mitochondrial	MTHFD1L	118.786	35	26	1.127	0.935311
P46100	Transcriptional regulator ATRX	ATRX	95.423	12	22	1.127	0.94716
Q7Z4Q2	HEAT repeat-containing protein 3	HEATR3	89.916	31	18	1.127	0.930328
Q7Z3E5	LisH domain-containing protein ARMC9	ARMC9	44.694	17	11	1.127	0.937505
O15162	Phospholipid scramblase 1	PLSCR1	32.98	25	6	1.127	0.937505
O00459	Phosphatidylinositol 3-kinase regulatory subunit beta	PIK3R2	15.369	7	3	1.127	0.964379
Q9P2P5	E3 ubiquitin-protein ligase HECW2	HECW2	9.104	4	3	1.127	0.978875
Q9C0C9	(E3-independent) E2 ubiquitin-conjugating enzyme	UBE2O	348.564	52	45	1.126	0.912785
O76094	Signal recognition particle subunit SRP72	SRP72	311.538	64	39	1.126	0.930328
Q8WUM0	Nuclear pore complex protein Nup133	NUP133	293.503	46	47	1.126	0.873513
Q9Y2A7	Nck-associated protein 1	NCKAP1	276.571	45	44	1.126	0.892408
Q9Y5L0	Transportin-3	TNPO3	205.904	38	26	1.126	0.872881
P62633	Cellular nucleic acid-binding protein	CNBP	107.449	54	9	1.126	0.876702
Q96GW9	Methionine--tRNA ligase, mitochondrial	MARS2	36.477	24	11	1.126	0.937505
Q8N9N5	Protein BANP	BANP	18.733	11	5	1.126	0.944562
P22314	Ubiquitin-like modifier-activating enzyme 1	UBA1	605.15	62	53	1.125	0.937505
Q9UHB9	Signal recognition particle subunit SRP68	SRP68	282.227	67	41	1.125	0.931466
Q5JTZ9	Alanine--tRNA ligase, mitochondrial	AARS2	144.476	46	31	1.125	0.930935
Q2M2I8	AP2-associated protein kinase 1	AAK1	124.519	36	19	1.125	0.920983
P51151	Ras-related protein Rab-9A	RAB9A	54.546	55	10	1.125	0.922673
P28715	DNA excision repair protein ERCC-5	ERCC5	29.306	10	8	1.125	0.954472
Q99942	E3 ubiquitin-protein ligase RNF5	RNF5	14.743	19	4	1.125	0.94716
Q8WYA0	Intraflagellar transport protein 81 homolog	IFT81	9.597	7	4	1.125	0.930935
P08238	Heat shock protein HSP 90-beta	HSP90AB1	957.977	66	39	1.124	0.937505
P18669	Phosphoglycerate mutase 1	PGAM1	435.743	69	13	1.124	0.937505
Q5UIP0	Telomere-associated protein RIF1	RIF1	300.931	31	57	1.124	0.930935
P28331	NADH-ubiquinone oxidoreductase 75 kDa subunit, mitochondrial	NDUFS1	279.195	65	35	1.124	0.927568
Q9P2B2	Prostaglandin F2 receptor negative regulator	PTGFRN	185.148	44	34	1.124	0.876702
Q13613	Myotubularin-related protein 1	MTMR1	72.731	34	14	1.124	0.937505
Q9Y223	Bifunctional UDP-N-acetylglucosamine 2-epimerase/N-acetylmannosamine kinase	GNE	72.271	30	17	1.124	0.901139
Q8IY22	C-Maf-inducing protein	CMIP	47.922	16	9	1.124	0.930328
Q9H3H3	UPF0696 protein C11orf68	C11orf68	44.955	33	8	1.124	0.931466
Q7Z7L1	Schlafen family member 11	SLFN11	21.314	10	5	1.124	0.931466
Q96DT6	Cysteine protease ATG4C	ATG4C	15.397	6	2	1.124	0.97636
P00973	2'-5'-oligoadenylate synthase 1	OAS1	10.037	8	3	1.124	0.954731
Q6P2E9	Enhancer of mRNA-decapping protein 4	EDC4	468.451	56	53	1.123	0.937148
Q9NSE4	Isoleucine--tRNA ligase, mitochondrial	IARS2	363.413	49	44	1.123	0.937505
P48147	Prolyl endopeptidase	PREP	311.871	70	38	1.123	0.922381
Q9H3U1	Protein unc-45 homolog A	UNC45A	236.84	53	41	1.123	0.892745
P61981	14-3-3 protein gamma	YWHAG	194.894	68	12	1.123	0.937505
Q8WVM8	Sec1 family domain-containing protein 1	SCFD1	159.29	47	20	1.123	0.937505
Q96JG6	Syndetin	VPS50	124.252	38	26	1.123	0.930935
Q7L523	Ras-related GTP-binding protein A	RRAGA	57.865	32	3	1.123	0.900722
Q9UQ90	Paraplegin	SPG7	47.772	26	12	1.123	0.948959
P32856	Syntaxin-2	STX2	7.768	10	2	1.123	0.964379
Q9H1B5	Xylosyltransferase 2	XYLT2	6.284	3	2	1.123	0.978875
O94885	SAM and SH3 domain-containing protein 1	SASH1	4.535	2	2	1.123	0.979678
Q14CX7	N-alpha-acetyltransferase 25, NatB auxiliary subunit	NAA25	240.111	47	40	1.122	0.915137
O00515	Ladinin-1	LAD1	161.949	52	24	1.122	0.922673
O95453	Poly(A)-specific ribonuclease PARN	PARN	99.259	44	24	1.122	0.930935
Q15554	Telomeric repeat-binding factor 2	TERF2	47.634	30	12	1.122	0.92458
Q13356	RING-type E3 ubiquitin-protein ligase PPIL2	PPIL2	45.903	32	11	1.122	0.944039
Q9H444	Charged multivesicular body protein 4b	CHMP4B	23.926	27	5	1.122	0.94716
Q9NRH1	Protein YAE1 homolog	YAE1	10.174	22	3	1.122	0.953258
Q96BF6	Nucleus accumbens-associated protein 2	NACC2	7.954	5	1	1.122	0.979678
Q9HAV4	Exportin-5	XPO5	411.235	59	58	1.121	0.934172
Q99459	Cell division cycle 5-like protein	CDC5L	350.312	69	44	1.121	0.930935
Q8IYB8	ATP-dependent RNA helicase SUPV3L1, mitochondrial	SUPV3L1	230.815	47	37	1.121	0.875117
Q8NBJ5	Procollagen galactosyltransferase 1	COLGALT1	217.036	48	30	1.121	0.937505
O75146	Huntingtin-interacting protein 1-related protein	HIP1R	193.253	46	37	1.121	0.937505
Q9Y6M1	Insulin-like growth factor 2 mRNA-binding protein 2	IGF2BP2	171.427	51	23	1.121	0.890702
P13798	Acylamino-acid-releasing enzyme	APEH	164.718	53	25	1.121	0.894361
Q9Y3Z3	Deoxynucleoside triphosphate triphosphohydrolase SAMHD1	SAMHD1	161.781	56	27	1.121	0.937505
P07205	Phosphoglycerate kinase 2	PGK2	137.865	22	3	1.121	0.931149
Q9BWU0	Kanadaptin	SLC4A1AP	123.872	39	21	1.121	0.906671
O00186	Syntaxin-binding protein 3	STXBP3	115.57	46	24	1.121	0.935311
Q96BY6	Dedicator of cytokinesis protein 10	DOCK10	25.383	4	7	1.121	0.951869
P42684	Tyrosine-protein kinase ABL2	ABL2	7.827	3	2	1.121	0.978875
P33176	Kinesin-1 heavy chain	KIF5B	520.368	70	66	1.12	0.937505
Q15021	Condensin complex subunit 1	NCAPD2	482.672	53	63	1.12	0.937505
P54136	Arginine--tRNA ligase, cytoplasmic	RARS1	440.771	69	51	1.12	0.937505
Q9BUJ2	Heterogeneous nuclear ribonucleoprotein U-like protein 1	HNRNPUL1	287.521	41	29	1.12	0.937505
Q6ZS17	Rho family-interacting cell polarization regulator 1	RIPOR1	151.653	30	27	1.12	0.913011
Q8NE01	Metal transporter CNNM3	CNNM3	81.3	34	17	1.12	0.93216
Q5VSL9	Striatin-interacting protein 1	STRIP1	42.091	17	8	1.12	0.937505
Q9NS23	Ras association domain-containing protein 1	RASSF1	9.711	12	5	1.12	0.944282
Q6PID6	Tetratricopeptide repeat protein 33	TTC33	6.439	21	3	1.12	0.978875
Q9H892	Tetratricopeptide repeat protein 12	TTC12	4.02	1	1	1.12	0.978193
O75534	Cold shock domain-containing protein E1	CSDE1	331.761	62	52	1.119	0.940105
P52948	Nuclear pore complex protein Nup98-Nup96	NUP98	314.01	41	52	1.119	0.912954
Q69YN4	Protein virilizer homolog	VIRMA	130.647	21	30	1.119	0.937148
Q8TEU7	Rap guanine nucleotide exchange factor 6	RAPGEF6	74.16	17	17	1.119	0.948959
Q9NX62	Golgi-resident adenosine 3',5'-bisphosphate 3'-phosphatase	BPNT2	72.385	35	11	1.119	0.912954
Q9UIG8	Solute carrier organic anion transporter family member 3A1	SLCO3A1	7.726	4	2	1.119	0.978875
P25205	DNA replication licensing factor MCM3	MCM3	455.865	72	58	1.118	0.941218
Q96AX1	Vacuolar protein sorting-associated protein 33A	VPS33A	102.317	43	19	1.118	0.902708
Q96EA4	Protein Spindly	SPDL1	70.928	34	13	1.118	0.948326
Q9Y2V7	Conserved oligomeric Golgi complex subunit 6	COG6	58.718	26	12	1.118	0.928187
Q92845	Kinesin-associated protein 3	KIFAP3	37.254	16	10	1.118	0.94716
Q14683	Structural maintenance of chromosomes protein 1A	SMC1A	523.617	60	76	1.117	0.937505
Q9H2G2	STE20-like serine/threonine-protein kinase	SLK	302.264	53	49	1.117	0.910826
P10515	Dihydrolipoyllysine-residue acetyltransferase component of pyruvate dehydrogenase complex, mitochondrial	DLAT	148.764	38	18	1.117	0.930328
Q5VIR6	Vacuolar protein sorting-associated protein 53 homolog	VPS53	99.617	32	18	1.117	0.876261
Q08J23	RNA cytosine C(5)-methyltransferase NSUN2	NSUN2	515.782	79	53	1.116	0.945465
Q9Y4K1	Beta/gamma crystallin domain-containing protein 1	CRYBG1	202.375	37	42	1.116	0.900722
Q9UHD9	Ubiquilin-2	UBQLN2	173.848	37	8	1.116	0.915137
Q99567	Nuclear pore complex protein Nup88	NUP88	155.222	45	26	1.116	0.940105
Q9BVJ6	U3 small nucleolar RNA-associated protein 14 homolog A	UTP14A	93.509	36	20	1.116	0.929393
Q9H1D9	DNA-directed RNA polymerase III subunit RPC6	POLR3F	32.84	32	7	1.116	0.94716
Q15572	TATA box-binding protein-associated factor RNA polymerase I subunit C	TAF1C	9.417	4	3	1.116	0.964956
Q8IZ52	Chondroitin sulfate synthase 2	CHPF	7.977	5	2	1.116	0.979779
Q15678	Tyrosine-protein phosphatase non-receptor type 14	PTPN14	38.807	14	11	1.115	0.948959
Q8NCH0	Carbohydrate sulfotransferase 14	CHST14	21.808	19	6	1.115	0.948959
Q7KZF4	Staphylococcal nuclease domain-containing protein 1	SND1	533.029	66	55	1.114	0.94716
P43243	Matrin-3	MATR3	490.054	59	48	1.114	0.94716
P55884	Eukaryotic translation initiation factor 3 subunit B	EIF3B	456.69	60	44	1.114	0.94716
Q9NVI1	Fanconi anemia group I protein	FANCI	205.036	38	39	1.114	0.941218
Q8N6R0	eEF1A lysine and N-terminal methyltransferase	METTL13	152.433	48	22	1.114	0.900722
Q6NYC1	Bifunctional arginine demethylase and lysyl-hydroxylase JMJD6	JMJD6	111.992	49	14	1.114	0.912785
Q9BWM7	Sideroflexin-3	SFXN3	84.067	58	12	1.114	0.944039
Q8TF74	WAS/WASL-interacting protein family member 2	WIPF2	47.786	42	11	1.114	0.948959
Q7L273	BTB/POZ domain-containing protein KCTD9	KCTD9	35.249	23	7	1.114	0.948959
P40855	Peroxisomal biogenesis factor 19	PEX19	25.985	24	5	1.114	0.948959
Q9Y244	Proteasome maturation protein	POMP	8.694	21	2	1.114	0.965343
P31040	Succinate dehydrogenase [ubiquinone] flavoprotein subunit, mitochondrial	SDHA	415.552	67	33	1.113	0.947784
O94979	Protein transport protein Sec31A	SEC31A	342.468	46	44	1.113	0.947784
Q93052	Lipoma-preferred partner	LPP	224.08	58	24	1.113	0.940105
Q15942	Zyxin	ZYX	114.931	47	17	1.113	0.937505
Q9C0E2	Exportin-4	XPO4	108.381	25	22	1.113	0.929393
Q765P7	Protein MTSS 2	MTSS2	69.215	26	11	1.113	0.948959
Q8IXI1	Mitochondrial Rho GTPase 2	RHOT2	64.758	28	9	1.113	0.937505
O14641	Segment polarity protein dishevelled homolog DVL-2	DVL2	61.617	32	12	1.113	0.948326
P17010	Zinc finger X-chromosomal protein	ZFX	6.539	3	2	1.113	0.978875
P53396	ATP-citrate synthase	ACLY	559.642	56	60	1.112	0.948326
Q9NVD7	Alpha-parvin	PARVA	63.932	33	11	1.112	0.94716
O75157	TSC22 domain family protein 2	TSC22D2	56.88	20	7	1.112	0.948709
Q9NVH0	Exonuclease 3'-5' domain-containing protein 2	EXD2	51.627	22	11	1.112	0.95059
Q58FG1	Putative heat shock protein HSP 90-alpha A4	HSP90AA4P	50.318	18	3	1.112	0.947784
Q9UG56	Phosphatidylserine decarboxylase proenzyme, mitochondrial	PISD	18.69	14	5	1.112	0.948326
P43366	Melanoma-associated antigen B1	MAGEB1	4.933	2	1	1.112	0.937505
Q96T76	MMS19 nucleotide excision repair protein homolog	MMS19	186.637	40	30	1.111	0.937505
Q9Y2W2	WW domain-binding protein 11	WBP11	143.317	36	20	1.111	0.948326
P18887	DNA repair protein XRCC1	XRCC1	65.381	29	13	1.111	0.937505
P78362	SRSF protein kinase 2	SRPK2	62.117	27	12	1.111	0.948959
P38398	Breast cancer type 1 susceptibility protein	BRCA1	57.633	9	12	1.111	0.948959
O95613	Pericentrin	PCNT	19.225	2	7	1.111	0.948959
Q969Y2	tRNA modification GTPase GTPBP3, mitochondrial	GTPBP3	18.145	15	4	1.111	0.965901
P42704	Leucine-rich PPR motif-containing protein, mitochondrial	LRPPRC	871.984	71	102	1.11	0.948326
Q14697	Neutral alpha-glucosidase AB	GANAB	717.482	60	51	1.11	0.948326
P33991	DNA replication licensing factor MCM4	MCM4	474.78	69	51	1.11	0.948326
Q9UBT2	SUMO-activating enzyme subunit 2	UBA2	368.515	59	35	1.11	0.948326
O60271	C-Jun-amino-terminal kinase-interacting protein 4	SPAG9	344.446	50	54	1.11	0.919158
Q9BQ52	Zinc phosphodiesterase ELAC protein 2	ELAC2	258.543	60	34	1.11	0.912954
O75717	WD repeat and HMG-box DNA-binding protein 1	WDHD1	241.747	49	46	1.11	0.948959
O43251	RNA binding protein fox-1 homolog 2	RBFOX2	29.656	18	5	1.11	0.945458
P82909	28S ribosomal protein S36, mitochondrial	MRPS36	17.914	45	3	1.11	0.971375
Q2TBE0	CWF19-like protein 2	CWF19L2	15.538	5	5	1.11	0.963863
P34932	Heat shock 70 kDa protein 4	HSPA4	834.281	83	64	1.109	0.948959
Q9NRL3	Striatin-4	STRN4	85.459	34	14	1.109	0.919519
Q6GQQ9	OTU domain-containing protein 7B	OTUD7B	71.593	29	10	1.109	0.948959
Q9UBK8	Methionine synthase reductase	MTRR	46.485	20	11	1.109	0.948959
Q70UQ0	Inhibitor of nuclear factor kappa-B kinase-interacting protein	IKBIP	40.16	28	9	1.109	0.948326
O94952	F-box only protein 21	FBXO21	37.271	18	8	1.109	0.948959
Q9UM11	Fizzy-related protein homolog	FZR1	12.268	9	4	1.109	0.922381
Q9H4M3	F-box only protein 44	FBXO44	9.165	11	1	1.109	0.978875
P45974	Ubiquitin carboxyl-terminal hydrolase 5	USP5	291.579	51	33	1.108	0.948326
Q5VTR2	E3 ubiquitin-protein ligase BRE1A	RNF20	271.207	54	41	1.108	0.940105
P43246	DNA mismatch repair protein Msh2	MSH2	239.304	52	39	1.108	0.924041
Q6R327	Rapamycin-insensitive companion of mTOR	RICTOR	162.803	30	41	1.108	0.937505
Q8TCG1	Protein CIP2A	CIP2A	102.882	35	30	1.108	0.900722
Q71RC2	La-related protein 4	LARP4	65.261	26	12	1.108	0.937505
Q12805	EGF-containing fibulin-like extracellular matrix protein 1	EFEMP1	20.366	15	5	1.108	0.962577
Q04941	Proteolipid protein 2	PLP2	19.847	18	2	1.108	0.948959
Q13200	26S proteasome non-ATPase regulatory subunit 2	PSMD2	659.638	69	57	1.107	0.948959
P47897	Glutamine--tRNA ligase	QARS1	467.44	75	53	1.107	0.948959
Q12996	Cleavage stimulation factor subunit 3	CSTF3	149.464	47	29	1.107	0.913011
O95352	Ubiquitin-like modifier-activating enzyme ATG7	ATG7	137.177	50	25	1.107	0.948959
Q9UBL3	Set1/Ash2 histone methyltransferase complex subunit ASH2	ASH2L	54.453	25	11	1.107	0.945046
P08133	Annexin A6	ANXA6	6.311	4	2	1.107	0.928268
Q86SJ2	Amphoterin-induced protein 2	AMIGO2	5.388	3	1	1.107	0.983339
Q00839	Heterogeneous nuclear ribonucleoprotein U	HNRNPU	579.702	58	51	1.106	0.948959
Q8TCS8	Polyribonucleotide nucleotidyltransferase 1, mitochondrial	PNPT1	255.443	57	41	1.106	0.928187
P17813	Endoglin	ENG	76.077	30	12	1.106	0.930328
O75448	Mediator of RNA polymerase II transcription subunit 24	MED24	75.336	23	15	1.106	0.948959
Q9NSU2	Three-prime repair exonuclease 1	TREX1	37.653	32	7	1.106	0.948959
Q9NYZ3	G2 and S phase-expressed protein 1	GTSE1	13.202	8	4	1.106	0.948959
O14976	Cyclin-G-associated kinase	GAK	136.949	32	31	1.105	0.948326
Q01814	Plasma membrane calcium-transporting ATPase 2	ATP2B2	129.378	15	2	1.105	0.964379
O75970	Multiple PDZ domain protein	MPDZ	113.8	20	25	1.105	0.951869
O15550	Lysine-specific demethylase 6A	KDM6A	19.597	4	5	1.105	0.951869
P11940	Polyadenylate-binding protein 1	PABPC1	527.362	73	29	1.104	0.948959
Q29RF7	Sister chromatid cohesion protein PDS5 homolog A	PDS5A	359.9	50	54	1.104	0.930328
O00116	Alkyldihydroxyacetonephosphate synthase, peroxisomal	AGPS	261.185	66	33	1.104	0.922772
P52888	Thimet oligopeptidase	THOP1	253.427	55	39	1.104	0.948959
P02794	Ferritin heavy chain	FTH1	149.767	75	14	1.104	0.922381
Q08170	Serine/arginine-rich splicing factor 4	SRSF4	111.209	30	12	1.104	0.948959
Q96PU5	E3 ubiquitin-protein ligase NEDD4-like	NEDD4L	55.03	21	10	1.104	0.948959
O43795	Unconventional myosin-Ib	MYO1B	426.143	50	56	1.103	0.948959
P30405	Peptidyl-prolyl cis-trans isomerase F, mitochondrial	PPIF	144.375	65	9	1.103	0.928268
O75676	Ribosomal protein S6 kinase alpha-4	RPS6KA4	97.255	35	19	1.103	0.937148
Q9NVU7	Protein SDA1 homolog	SDAD1	97.187	28	18	1.103	0.92458
O95865	N(G),N(G)-dimethylarginine dimethylaminohydrolase 2	DDAH2	49.745	51	10	1.103	0.948326
Q6P2H3	Centrosomal protein of 85 kDa	CEP85	42.261	18	10	1.103	0.948959
Q14244	Ensconsin	MAP7	40.21	19	10	1.103	0.948959
Q8NAN2	Mitoguardin 1	MIGA1	26.571	12	5	1.103	0.948959
O14524	Nuclear envelope integral membrane protein 1	NEMP1	14.627	9	4	1.103	0.948959
P49588	Alanine--tRNA ligase, cytoplasmic	AARS1	666.602	68	60	1.102	0.948959
P11586	C-1-tetrahydrofolate synthase, cytoplasmic	MTHFD1	617.74	68	59	1.102	0.948959
P00338	L-lactate dehydrogenase A chain	LDHA	531.179	87	37	1.102	0.948959
Q12931	Heat shock protein 75 kDa, mitochondrial	TRAP1	435.711	61	40	1.102	0.948959
Q5JTV8	Torsin-1A-interacting protein 1	TOR1AIP1	213.183	52	23	1.102	0.940481
Q96EK5	KIF-binding protein	KIFBP	208.81	52	28	1.102	0.930328
Q96Q06	Perilipin-4	PLIN4	187.22	52	38	1.102	0.921028
Q8ND04	Protein SMG8	SMG8	105.609	32	23	1.102	0.94716
Q13049	E3 ubiquitin-protein ligase TRIM32	TRIM32	100.451	36	17	1.102	0.946933
Q96F86	Enhancer of mRNA-decapping protein 3	EDC3	79.58	52	17	1.102	0.935982
O75808	Calpain-15	CAPN15	50.085	20	14	1.102	0.955128
Q8WU79	Stromal membrane-associated protein 2	SMAP2	49.657	30	8	1.102	0.948959
Q9Y5A7	NEDD8 ultimate buster 1	NUB1	34.862	18	8	1.102	0.947784
Q15437	Protein transport protein Sec23B	SEC23B	372.588	63	33	1.101	0.948959
Q9BSJ8	Extended synaptotagmin-1	ESYT1	286.541	45	42	1.101	0.945465
Q5BKZ1	DBIRD complex subunit ZNF326	ZNF326	194.416	45	23	1.101	0.922381
Q5SSJ5	Heterochromatin protein 1-binding protein 3	HP1BP3	130.145	42	24	1.101	0.926434
Q9UKY7	Protein CDV3 homolog	CDV3	87.8	59	7	1.101	0.948703
Q92930	Ras-related protein Rab-8B	RAB8B	67.506	59	6	1.101	0.948959
Q5H9U9	Probable ATP-dependent RNA helicase DDX60-like	DDX60L	60.413	11	13	1.101	0.948959
Q5TAQ9	DDB1- and CUL4-associated factor 8	DCAF8	54.76	22	11	1.101	0.948959
O43670	BUB3-interacting and GLEBS motif-containing protein ZNF207	ZNF207	45.921	14	8	1.101	0.948959
Q9NRS6	Sorting nexin-15	SNX15	34.385	28	9	1.101	0.946041
Q13470	Non-receptor tyrosine-protein kinase TNK1	TNK1	33.678	21	10	1.101	0.948959
Q9Y580	RNA-binding protein 7	RBM7	84.052	71	13	1.1	0.94716
Q9BQS8	FYVE and coiled-coil domain-containing protein 1	FYCO1	65.08	16	16	1.1	0.948959
Q6FIF0	AN1-type zinc finger protein 6	ZFAND6	10.536	17	1	1.1	0.970999
P06703	Protein S100-A6	S100A6	9.657	19	3	1.1	0.948959
Q8TF46	DIS3-like exonuclease 1	DIS3L	6.798	3	3	1.1	0.963863
P24928	DNA-directed RNA polymerase II subunit RPB1	POLR2A	383.98	44	68	1.099	0.930328
Q8IY17	Patatin-like phospholipase domain-containing protein 6	PNPLA6	134.08	29	27	1.099	0.948959
P46109	Crk-like protein	CRKL	125.388	60	16	1.099	0.948959
Q9H4L5	Oxysterol-binding protein-related protein 3	OSBPL3	82.743	28	19	1.099	0.937505
P11234	Ras-related protein Ral-B	RALB	70.511	36	8	1.099	0.937505
Q9UHW5	GPN-loop GTPase 3	GPN3	32.978	25	5	1.099	0.948959
P53801	Pituitary tumor-transforming gene 1 protein-interacting protein	PTTG1IP	28.747	27	5	1.099	0.948959
Q13009	Rho guanine nucleotide exchange factor TIAM1	TIAM1	5.365	2	2	1.099	0.928268
P17812	CTP synthase 1	CTPS1	256.436	57	27	1.098	0.948959
Q9UIW2	Plexin-A1	PLXNA1	98.324	19	23	1.098	0.922673
Q13586	Stromal interaction molecule 1	STIM1	81.937	34	17	1.098	0.930935
P35611	Alpha-adducin	ADD1	53.081	25	12	1.098	0.955128
P78368	Casein kinase I isoform gamma-2	CSNK1G2	37.278	25	2	1.098	0.952422
O60331	Phosphatidylinositol 4-phosphate 5-kinase type-1 gamma	PIP5K1C	35.627	18	5	1.098	0.972973
Q6T4R5	Nance-Horan syndrome protein	NHS	34.249	7	8	1.098	0.978016
P16885	1-phosphatidylinositol 4,5-bisphosphate phosphodiesterase gamma-2	PLCG2	24.18	8	7	1.098	0.97793
Q9UH17	DNA dC->dU-editing enzyme APOBEC-3B	APOBEC3B	18.119	15	4	1.098	0.965528
O00308	NEDD4-like E3 ubiquitin-protein ligase WWP2	WWP2	63.274	20	12	1.097	0.948959
Q5T440	Putative transferase CAF17, mitochondrial	IBA57	56.9	35	10	1.097	0.948326
Q8NEF9	Serum response factor-binding protein 1	SRFBP1	55.762	28	10	1.097	0.957195
Q86UA1	Pre-mRNA-processing factor 39	PRPF39	38.71	19	10	1.097	0.956132
Q96QD8	Sodium-coupled neutral amino acid transporter 2	SLC38A2	30.873	14	4	1.097	0.955128
O75151	Lysine-specific demethylase PHF2	PHF2	16.307	6	3	1.097	0.978875
Q9Y6X8	Zinc fingers and homeoboxes protein 2	ZHX2	4.208	4	2	1.097	0.980154
Q13740	CD166 antigen	ALCAM	211.2	43	24	1.096	0.93216
Q99707	Methionine synthase	MTR	180.185	41	40	1.096	0.928187
Q9H9A5	CCR4-NOT transcription complex subunit 10	CNOT10	87.553	30	19	1.096	0.937505
P24385	G1/S-specific cyclin-D1	CCND1	45.604	43	8	1.096	0.948959
P51784	Ubiquitin carboxyl-terminal hydrolase 11	USP11	41.532	15	8	1.096	0.948959
Q8N0W3	L-fucose kinase	FCSK	14.067	6	3	1.096	0.948959
Q9P0P0	E3 ubiquitin-protein ligase RNF181	RNF181	11.083	21	3	1.096	0.948959
Q96HC4	PDZ and LIM domain protein 5	PDLIM5	305.643	63	33	1.095	0.951869
P22059	Oxysterol-binding protein 1	OSBP	283.977	48	28	1.095	0.948326
P48739	Phosphatidylinositol transfer protein beta isoform	PITPNB	254.158	82	25	1.095	0.951814
Q8N543	Prolyl 3-hydroxylase OGFOD1	OGFOD1	137.412	48	20	1.095	0.948959
O96013	Serine/threonine-protein kinase PAK 4	PAK4	108.215	43	15	1.095	0.948326
Q6AI08	HEAT repeat-containing protein 6	HEATR6	61.723	18	15	1.095	0.949871
Q8WVF1	Protein OSCP1	OSCP1	19.353	12	3	1.095	0.97793
Q96S90	LysM and putative peptidoglycan-binding domain-containing protein 1	LYSMD1	4.004	4	1	1.095	0.948959
Q99470	Stromal cell-derived factor 2	SDF2	65.827	44	6	1.094	0.948959
Q99836	Myeloid differentiation primary response protein MyD88	MYD88	43.759	43	9	1.094	0.951869
O14727	Apoptotic protease-activating factor 1	APAF1	37.804	14	12	1.094	0.938652
Q969R2	Oxysterol-binding protein 2	OSBP2	27.465	4	1	1.094	0.958725
Q9BWW4	Single-stranded DNA-binding protein 3	SSBP3	8.354	7	2	1.094	0.948959
P49792	E3 SUMO-protein ligase RanBP2	RANBP2	839.623	57	98	1.093	0.953258
Q9Y4L1	Hypoxia up-regulated protein 1	HYOU1	462.145	61	56	1.093	0.951869
Q99798	Aconitate hydratase, mitochondrial	ACO2	344.661	57	37	1.093	0.948959
Q9BYT8	Neurolysin, mitochondrial	NLN	151.366	40	26	1.093	0.937505
P06753	Tropomyosin alpha-3 chain	TPM3	143.62	38	8	1.093	0.937505
Q8IZ83	Aldehyde dehydrogenase family 16 member A1	ALDH16A1	110.598	29	19	1.093	0.924844
O43156	TELO2-interacting protein 1 homolog	TTI1	96.349	24	19	1.093	0.94716
Q8IWT6	Volume-regulated anion channel subunit LRRC8A	LRRC8A	83.455	32	20	1.093	0.948959
P08574	Cytochrome c1, heme protein, mitochondrial	CYC1	82.987	41	11	1.093	0.949871
Q6JQN1	Acyl-CoA dehydrogenase family member 10	ACAD10	38.846	14	9	1.093	0.954731
P32004	Neural cell adhesion molecule L1	L1CAM	447.35	45	48	1.092	0.954472
Q93009	Ubiquitin carboxyl-terminal hydrolase 7	USP7	438.594	68	61	1.092	0.948959
Q09161	Nuclear cap-binding protein subunit 1	NCBP1	333.841	52	33	1.092	0.953258
Q9H900	Protein zwilch homolog	ZWILCH	76.211	35	15	1.092	0.948326
Q9H8Y8	Golgi reassembly-stacking protein 2	GORASP2	49.453	29	9	1.092	0.948959
Q2LD37	Transmembrane protein KIAA1109	KIAA1109	4.346	0	2	1.092	0.964379
P04843	Dolichyl-diphosphooligosaccharide--protein glycosyltransferase subunit 1	RPN1	387.996	67	38	1.091	0.954731
Q12965	Unconventional myosin-Ie	MYO1E	339.735	50	41	1.091	0.950715
Q9ULW0	Targeting protein for Xklp2	TPX2	167.449	53	33	1.091	0.951869
P48059	LIM and senescent cell antigen-like-containing domain protein 1	LIMS1	143.16	63	18	1.091	0.937505
Q8NBF2	NHL repeat-containing protein 2	NHLRC2	107.778	35	18	1.091	0.948959
O95747	Serine/threonine-protein kinase OSR1	OXSR1	98.481	43	16	1.091	0.94013
Q8N3F8	MICAL-like protein 1	MICALL1	80.901	33	16	1.091	0.948959
Q9BPX6	Calcium uptake protein 1, mitochondrial	MICU1	78.794	34	14	1.091	0.937505
P01111	GTPase NRas	NRAS	74.224	54	2	1.091	0.948959
Q9BXS4	Transmembrane protein 59	TMEM59	69.88	41	9	1.091	0.948959
Q6PJ69	Tripartite motif-containing protein 65	TRIM65	28.005	19	6	1.091	0.959074
Q8N5G2	Macoilin	MACO1	3.967	2	1	1.091	0.987001
[truncated: 4,776 more rows]

## Sheet: Table S3_shRNA
Supplemental Table 3. shRNA targeting sequences
shRNA	colone ID	Target sequence
ICAM1 #1	TRCN0000372477	GCCCGAGCTCAAGTGTCTAAA
ICAM1 #2	TRCN0000029631	CCTCAGCACGTACCTCTATAA
SOD2 #1	TRCN0000320739	GCACGCTTACTACCTTCAGTA
SOD2 #2	TRCN0000005939	GCTGAGTATGTTAAGCTCTTT

## Sheet: Table S4_Cytokine
Supplemental Table 4. Cytokine concentrations in conditional media
Cytokines/CM	FaDu	THP-1	FaDu/THP-1	unit (pg/mL)
APRIL	589.58	944.55	1222.66
BAFF	9.2	27.61	26.55
BLC	75.78	1786.31	2608.51
NGF-beta	33.73	57.76	90.88
CD30	16.51	22.09	34.18
ENA-78	7.32	15.6	29.43
Eotaxin	4.55	5.61	10.04
Eotaxin-2	28.72	45.99	103.32
Eotaxin-3	21.94	35.7	41.95
FGF-2	37	30.54	97.96
Fractalkine	12.89	22.55	57.47
G-CSF	46.8	242.2	232.06
GM-CSF	45.44	47.61	802.65
GRO-alpha	42.08	62.46	764.44
HGF	31.14	66.09	83.73
IFN-alpha	7.14	9.69	13.11
IFN-gamma	9.72	18.1	39.5
IL-1alpha	16.8	51.05	176.39
IL-1beta	33.94	113.26	3325.69
IL-10	10.4	14.53	24.01
IL-12p70	5.27	6.67	9.55
IL-13	5.95	5.95	9.58
IL-15	9.71	11.48	16.01
IL-16	17.05	25.09	32.14
IL-17A	44.75	57.66	82.16
IL-18	9.9	39.13	265.05
IL-2	44.04	123.14	151.35
IL-2R	679.32	575.21	1157.7
IL-20	6.3	14.02	25.68
IL-21	94.27	178.06	289.4
IL-22	105.98	230.76	341.11
IL-23	40.87	39.07	69.45
IL-27	35.18	47.1	82.59
IL-3	81.07	133.19	206.42
IL-31	128.92	161.47	280.92
IL-4	92.77	136.52	263.82
IL-5	23.96	101.05	135.61
IL-6	103.2	8.75	307.02
IL-7	3.79	2.61	6.21
IL-8	185.83	3772.49	3770.26
IL-9	11.38	50.07	88.61
IP-10	4.59	12.23	45.14
I-TAC	95.82	309.57	319.61
LIF	105.52	149.76	635.63
MCP-1	6.57	1565.63	510.6
MCP-2	1.8	5.12	5.76
MCP-3	22.45	63.18	68.73
M-CSF	241.38	478.33	1435.59
MDC	49.64	92.99	137.8
MIF	139.53	286.5	399.46
MIG	33.04	70.62	132.01
MIP-1alpha	7.4	1290.97	1709.66
MIP-1beta	20.92	4784.58	13485.7
MIP-3alpha	229.26	293.95	419.91
MMP-1	4608.43	9227.64	6559.97
CD40L	1.86	24.55	32.93
SCF	10.37	12.16	21.31
SDF-1alpha	224.45	629.47	2539.14
TNF-alpha	2.22	42.35	58.16
TNF-beta	39.98	74.67	109.73
TNF-RII	20.76	391.94	430.04
TRAIL	32.57	102.83	238.16
TSLP	18.43	174.25	214.32
TWEAK	187.37	314.31	495.48
VEGF-A	3149.05	25940.4	40778>ULOQ

## Sheet: Table S5_Antibody
Supplemental Table 5. Primary antibody list
Target protein	Agent	Catalog number
ICAM1	Cell Signaling	#4915
E-cadherin	Cell Signaling	#3195
N-cadherin	BD Biosciences	610921
Fibronectin	Abcam	ab2413
Vimentin	Cell Signaling	#3932
α-Tubulin	Cell Signaling	#2144
SOD1	Cell Signaling	#2770
SOD2	Cell Signaling	#13194
Catalase	Cell Signaling	#14097
IL-1β	Cell Signaling	#12703
GPx1/2	Santa Cruz	sc-74498
GPx4	Santa Cruz	sc-166437
NOX1	Abcam	ab130478
NOX2	Abcam	ab131083
NOX3	Abcam	ab81864
NOX4	Abcam	ab133303
NOX5	Abcam	ab191010
DUOX1	Santa Cruz	sc-48858
DUOX2	NOVUS	NB110-61576
β-actin	Cell Signaling	#3700

## Sheet: Table S6_qPCR
Supplemental Table 6. The sequences of qPCR primers
Gene name	Forward primer sequence	Reverse primer sequence
GAPDH	5'-CCACCCATGGCAAATTCCATGGCA-3’	5'-TCTAGACGGCAGGTCAGGTCCACC-3’
18S rRNA	5'-AAACGGCTACCACATCCAAG-3’	5'-CCTCCAATGGATCCTCGTTA-3’
β-actin	5'-CAAGAGATGGCCACCGCTGCT-3’	5'-TCCTTCTGCATCCTGTCGGCA-3’
ZEB1	5'-CAATCTCTCTCCTGGAATGGCATCCT-3'	5'-CCTGCTGCTCGGATATGAATGGAGAA-3’
ZEB2	5'-AAGGCTTCAGGTCCACAGAGGAAA-3’	5'-AGACTTTGTATGGACGGCCCAACT-3’
